# Supplementary material for: Crystal structure of (Z)-N′-[1-(3-methyl-5-oxo-1-phenyl-1,5-di­hydro-4H-pyrazol-4-yl­idene)prop­yl]benzene­sulfono­hydrazide
Source: Acta Crystallogr E Crystallogr Commun. 2015 Apr 15;71(Pt 5):487–9. doi: 10.1107/S2056989015007094 (PMC4420066; doi:10.1107/S2056989015007094)
Supplement: Supplementary file 1 [file e-71-00487-sup1.cif]

##############################################################################
#                                                                            #
# This CIF contains the data in a paper accepted for publication in          #
# Acta Crystallographica Section E. It conforms to the requirements of       #
# Notes for Authors for Acta Crystallographica Section E, and has been       #
# peer reviewed under the auspices of the IUCr Commission on Journals.       #
#                                                                            #
# Full details of the Crystallographic Information File format               #
# are given in the paper "The Crystallographic Information File (CIF):       #
# a New Standard Archive File for Crystallography" by S. R. Hall, F. H.      #
# Allen and I. D. Brown [Acta Cryst. (1991), A47, 655-685].                  #
#                                                                            #
# The current version of the core CIF dictionary is obtainable from          #
# ftp://ftp.iucr.org/pub/cif_core.dic.                                       #
#                                                                            #
# Software is freely available for graphical display of the structure(s)     #
# in this CIF. For information consult the CIF software page                 #
# http://www.iucr.org/resources/cif/software.                                #
#                                                                            #
# This file may be used for bona fide research purposes within the           #
# scientific community so long as proper attribution is given to the journal # 
# article from which it was obtained.                                        #
#                                                                            #
##############################################################################
data_I
_database_code_depnum_ccdc_archive 'CCDC 1056718'
_audit_creation_method     SHELXL-97
_chemical_name_systematic
;\
(<i>Z</i>)-<i>N</i>'-[1-(3-Methyl-5-oxo-1-phenyl-1,5-dihydro-4<i>H</i>-\
pyrazol-4-ylidene)propyl]benzenesulfonohydrazide
;
_chemical_name_common     ?
_chemical_formula_moiety     'C19 H20 N4 O3 S'
_chemical_formula_sum     'C19 H20 N4 O3 S'
_chemical_formula_iupac     'C19 H20 N4 O3 S'
_chemical_formula_weight     384.45
_chemical_melting_point     483
_symmetry_cell_setting     monoclinic
_symmetry_space_group_name_H-M     'P 21/n'
_symmetry_space_group_name_Hall     '-P 2yn'
loop_
    _symmetry_equiv_pos_as_xyz
    'x, y, z'
    '-x+1/2, y+1/2, -z+1/2'
    '-x, -y, -z'
    'x-1/2, -y-1/2, z-1/2'
_cell_length_a     10.601(2)
_cell_length_b     16.954(3)
_cell_length_c     11.246(2)
_cell_angle_alpha     90.00
_cell_angle_beta     107.19(3)
_cell_angle_gamma     90.00
_cell_volume     1931.0(7)
_cell_formula_units_Z     4
_cell_measurement_reflns_used     11125
_cell_measurement_theta_min     3.06
_cell_measurement_theta_max     27.49
_cell_measurement_temperature     295(2)
_exptl_crystal_description     block
_exptl_crystal_colour     yellow
_exptl_crystal_size_max     0.22
_exptl_crystal_size_mid     0.21
_exptl_crystal_size_min     0.20
_exptl_crystal_density_diffrn     1.322
_exptl_crystal_density_meas     ?
_exptl_crystal_density_method     'not measured'
_exptl_crystal_F_000     808
_exptl_absorpt_coefficient_mu     0.194
_exptl_absorpt_correction_type     multi-scan
_exptl_absorpt_process_details
;
(ABSCOR; Higashi, 1995)
;
_exptl_absorpt_correction_T_min     0.9585
_exptl_absorpt_correction_T_max     0.9621
_exptl_special_details
;
Jacobson, <i>R</i>. (1998) Private communication
;
_diffrn_ambient_temperature     295(2)
_diffrn_radiation_type     MoK\a
_diffrn_radiation_wavelength     0.71073
_diffrn_radiation_source     'fine-focus sealed tube'
_diffrn_radiation_monochromator     graphite
_diffrn_measurement_device_type     'Rigaku R-AXIS SPIDER'
_diffrn_measurement_method     '\w oscillation'
_diffrn_detector_area_resol_mean     ?
_diffrn_reflns_number     14175
_diffrn_reflns_av_R_equivalents     0.0243
_diffrn_reflns_av_sigmaI/netI     0.0205
_diffrn_reflns_theta_min     3.06
_diffrn_reflns_theta_max     25.00
_diffrn_reflns_theta_full     25.00
_diffrn_measured_fraction_theta_max     0.981
_diffrn_measured_fraction_theta_full     0.981
_diffrn_reflns_limit_h_min     -12
_diffrn_reflns_limit_h_max     12
_diffrn_reflns_limit_k_min     -20
_diffrn_reflns_limit_k_max     20
_diffrn_reflns_limit_l_min     -13
_diffrn_reflns_limit_l_max     12
_diffrn_standards_number     0
_diffrn_standards_interval_count     0
_diffrn_standards_interval_time     0
_diffrn_standards_decay_%     0
_refine_special_details
;
Refinement of <i>F</i>^2^ against ALL reflections. The weighted <i>R</i>-factor
<i>wR</i> and goodness of fit <i>S</i> are based on <i>F</i>^2^, conventional
<i>R</i>-factors <i>R</i> are based on <i>F</i>, with <i>F</i> set to zero for
negative <i>F</i>^2^. The threshold expression of <i>F</i>^2^ >
\s(<i>F</i>^2^) is used only for calculating <i>R</i>-factors(gt) <i>etc</i>.
and is not relevant to the choice of reflections for refinement.
<i>R</i>-factors based on <i>F</i>^2^ are statistically about twice as large
as those based on <i>F</i>, and <i>R</i>- factors based on ALL data will be
even larger.
;
_reflns_number_total     3339
_reflns_number_gt     2574
_reflns_threshold_expression     I>2sigma(I)
_refine_ls_structure_factor_coef     Fsqd
_refine_ls_matrix_type     full
_refine_ls_R_factor_all     0.0521
_refine_ls_R_factor_gt     0.0402
_refine_ls_wR_factor_gt     0.1189
_refine_ls_wR_factor_ref     0.1310
_refine_ls_goodness_of_fit_ref     1.076
_refine_ls_restrained_S_all     1.078
_refine_ls_number_reflns     3339
_refine_ls_number_parameters     247
_refine_ls_number_restraints     6
_refine_ls_hydrogen_treatment     constr
_refine_ls_weighting_scheme     calc
_refine_ls_weighting_details
         'calc w=1/[\s^2^(Fo^2^)+(0.0775P)^2^+0.2317P] where P=(Fo^2^+2Fc^2^)/3'
_atom_sites_solution_hydrogens     geom
_atom_sites_solution_primary     direct
_atom_sites_solution_secondary     difmap
_refine_ls_shift/su_max     0.002
_refine_ls_shift/su_mean     0.000
_refine_diff_density_max     0.193
_refine_diff_density_min     -0.262
_refine_ls_extinction_method
;
SHELXL97 (Sheldrick, 2008)
;
_refine_ls_extinction_coef     0.016(2)
_refine_ls_extinction_expression
                                  'Fc^*^=kFc[1+0.001xFc^2^\l^3^/sin(2\q)]^-1/4^'
loop_
    _atom_type_symbol
    _atom_type_description
    _atom_type_scat_dispersion_real
    _atom_type_scat_dispersion_imag
    _atom_type_scat_source
    'C' 'C' 0.0033 0.0016
                         'International Tables Vol C Tables 4.2.6.8 and 6.1.1.4'
    'H' 'H' 0.0000 0.0000
                         'International Tables Vol C Tables 4.2.6.8 and 6.1.1.4'
    'N' 'N' 0.0061 0.0033
                         'International Tables Vol C Tables 4.2.6.8 and 6.1.1.4'
    'O' 'O' 0.0106 0.0060
                         'International Tables Vol C Tables 4.2.6.8 and 6.1.1.4'
    'S' 'S' 0.1246 0.1234
                         'International Tables Vol C Tables 4.2.6.8 and 6.1.1.4'
_computing_data_collection
;
RAPID-AUTO (Rigaku, 2004)
;
_computing_cell_refinement
;
RAPID-AUTO (Rigaku, 2004)
;
_computing_data_reduction
;
RAPID-AUTO (Rigaku, 2004)
;
_computing_structure_solution
;
SHELXS97 (Sheldrick, 2008)
;
_computing_structure_refinement
;
SHELXL97 (Sheldrick, 2008)
;
_computing_molecular_graphics
;
SHELXTL (Sheldrick, 2008)
;
_computing_publication_material
;
SHELXL97 (Sheldrick, 2008) and PLATON (Spek, 2009)
;
loop_
    _atom_site_type_symbol
    _atom_site_label
    _atom_site_fract_x
    _atom_site_fract_y
    _atom_site_fract_z
    _atom_site_U_iso_or_equiv
    _atom_site_adp_type
    _atom_site_calc_flag
    _atom_site_refinement_flags
    _atom_site_occupancy
    _atom_site_symmetry_multiplicity
    _atom_site_disorder_assembly
    _atom_site_disorder_group
    C C1 0.51056(18) 0.94366(12) 0.32605(18) 0.0557(5) Uani d . 1 1 . .
    N N1 0.60151(15) 0.92936(10) 0.44496(15) 0.0567(4) Uani d . 1 1 . .
    O O1 0.78565(13) 1.00662(8) 0.44919(12) 0.0578(4) Uani d . 1 1 . .
    S S1 1.10584(5) 1.10154(3) 0.79571(4) 0.0588(2) Uani d U 1 1 . .
    C C2 0.5311(2) 1.00300(15) 0.2494(2) 0.0724(6) Uani d . 1 1 . .
    H H2 0.6053 1.0352 0.2752 0.087 Uiso calc R 1 1 . .
    N N2 0.56682(17) 0.87417(11) 0.52278(17) 0.0663(5) Uani d . 1 1 . .
    O O2 1.00939(16) 1.10824(10) 0.85989(14) 0.0776(5) Uani d U 1 1 . .
    C C3 0.4398(3) 1.01385(17) 0.1336(2) 0.0815(7) Uani d . 1 1 . .
    H H3 0.4538 1.0532 0.0813 0.098 Uiso calc R 1 1 . .
    N N3 0.97144(15) 0.98778(9) 0.66664(14) 0.0547(4) Uani d D 1 1 . .
    H H3A 0.9375 1.0074 0.5869 0.066 Uiso d RD 1 1 . .
    O O3 1.24221(15) 1.11194(9) 0.85898(14) 0.0796(5) Uani d U 1 1 . .
    C C4 0.3288(2) 0.96752(17) 0.0949(2) 0.0838(8) Uani d . 1 1 . .
    H H4 0.2683 0.9752 0.0170 0.101 Uiso calc R 1 1 . .
    N N4 1.09686(15) 1.00946(9) 0.74215(14) 0.0535(4) Uani d D 1 1 . .
    H H4A 1.1524 1.0060 0.6915 0.064 Uiso d RD 1 1 . .
    C C5 0.3086(2) 0.91035(17) 0.1718(2) 0.0815(7) Uani d . 1 1 . .
    H H5 0.2329 0.8794 0.1464 0.098 Uiso calc R 1 1 . .
    C C6 0.3989(2) 0.89727(13) 0.2873(2) 0.0676(6) Uani d . 1 1 . .
    H H6 0.3843 0.8574 0.3385 0.081 Uiso calc R 1 1 . .
    C C7 0.72508(18) 0.95903(11) 0.49872(17) 0.0501(4) Uani d . 1 1 . .
    C C8 0.76992(18) 0.92317(11) 0.61970(17) 0.0503(4) Uani d . 1 1 . .
    C C9 0.66454(19) 0.87097(12) 0.62447(19) 0.0589(5) Uani d . 1 1 . .
    C C10 0.6554(2) 0.81416(16) 0.7229(2) 0.0835(7) Uani d . 1 1 . .
    H H10A 0.5741 0.7853 0.6947 0.125 Uiso calc R 1 1 . .
    H H10B 0.6578 0.8425 0.7974 0.125 Uiso calc R 1 1 . .
    H H10C 0.7284 0.7781 0.7399 0.125 Uiso calc R 1 1 . .
    C C11 0.89157(18) 0.93953(11) 0.70462(16) 0.0493(4) Uani d . 1 1 . .
    C C12 0.9392(2) 0.90616(12) 0.83395(18) 0.0600(5) Uani d . 1 1 . .
    H H12A 0.8637 0.8913 0.8610 0.072 Uiso calc R 1 1 . .
    H H12B 0.9879 0.9464 0.8903 0.072 Uiso calc R 1 1 . .
    C C13 1.0270(3) 0.83473(15) 0.8404(2) 0.0869(8) Uani d . 1 1 . .
    H H13A 0.9812 0.7962 0.7806 0.130 Uiso calc R 1 1 . .
    H H13B 1.0492 0.8124 0.9224 0.130 Uiso calc R 1 1 . .
    H H13C 1.1064 0.8504 0.8222 0.130 Uiso calc R 1 1 . .
    C C14 1.06098(19) 1.16434(11) 0.66519(18) 0.0568(5) Uani d . 1 1 . .
    C C15 1.1583(2) 1.20180(14) 0.6279(2) 0.0734(6) Uani d . 1 1 . .
    H H15 1.2470 1.1931 0.6698 0.088 Uiso calc R 1 1 . .
    C C16 1.1223(3) 1.25235(15) 0.5273(2) 0.0871(7) Uani d . 1 1 . .
    H H16 1.1871 1.2779 0.5012 0.104 Uiso calc R 1 1 . .
    C C17 0.9924(3) 1.26498(15) 0.4660(2) 0.0838(7) Uani d U 1 1 . .
    H H17 0.9691 1.3005 0.4001 0.101 Uiso calc R 1 1 . .
    C C18 0.8952(3) 1.22547(15) 0.5008(2) 0.0790(6) Uani d U 1 1 . .
    H H18 0.8068 1.2326 0.4564 0.095 Uiso calc R 1 1 . .
    C C19 0.9296(2) 1.17543(13) 0.60173(19) 0.0655(6) Uani d . 1 1 . .
    H H19 0.8646 1.1493 0.6268 0.079 Uiso calc R 1 1 . .
loop_
    _atom_site_aniso_label
    _atom_site_aniso_U_11
    _atom_site_aniso_U_22
    _atom_site_aniso_U_33
    _atom_site_aniso_U_12
    _atom_site_aniso_U_13
    _atom_site_aniso_U_23
    C1 0.0531(11) 0.0625(12) 0.0501(11) 0.0071(8) 0.0130(8) -0.0009(9)
    N1 0.0555(9) 0.0618(10) 0.0502(9) -0.0073(7) 0.0115(7) 0.0068(8)
    O1 0.0642(8) 0.0615(8) 0.0462(7) -0.0117(6) 0.0141(6) 0.0059(6)
    S1 0.0705(4) 0.0586(4) 0.0406(3) -0.0030(2) 0.0062(2) -0.0046(2)
    C2 0.0652(13) 0.0841(16) 0.0624(14) 0.0019(11) 0.0100(10) 0.0130(12)
    N2 0.0668(11) 0.0688(12) 0.0632(11) -0.0128(8) 0.0187(9) 0.0121(9)
    O2 0.1026(11) 0.0837(11) 0.0520(9) 0.0062(8) 0.0312(8) -0.0069(8)
    C3 0.0821(17) 0.0970(19) 0.0604(14) 0.0190(13) 0.0132(12) 0.0191(13)
    N3 0.0611(10) 0.0595(10) 0.0388(8) -0.0095(7) 0.0075(7) 0.0013(7)
    O3 0.0780(8) 0.0758(10) 0.0623(9) -0.0147(7) -0.0146(7) -0.0001(7)
    C4 0.0763(16) 0.100(2) 0.0614(15) 0.0200(14) -0.0012(12) -0.0071(14)
    N4 0.0558(9) 0.0574(10) 0.0437(9) -0.0033(7) 0.0091(7) -0.0008(7)
    C5 0.0689(15) 0.0896(18) 0.0735(16) 0.0018(12) 0.0019(12) -0.0150(14)
    C6 0.0627(13) 0.0680(14) 0.0670(14) -0.0012(10) 0.0112(10) -0.0069(11)
    C7 0.0576(11) 0.0464(10) 0.0469(11) -0.0025(8) 0.0162(8) -0.0002(8)
    C8 0.0609(11) 0.0474(10) 0.0427(10) -0.0016(8) 0.0156(8) 0.0021(8)
    C9 0.0655(12) 0.0557(12) 0.0559(12) -0.0068(9) 0.0185(10) 0.0068(9)
    C10 0.0920(17) 0.0807(16) 0.0752(16) -0.0210(12) 0.0207(13) 0.0245(13)
    C11 0.0635(11) 0.0435(10) 0.0409(10) 0.0012(8) 0.0154(8) 0.0002(8)
    C12 0.0749(13) 0.0577(12) 0.0436(11) -0.0016(9) 0.0116(9) 0.0051(9)
    C13 0.1057(19) 0.0747(17) 0.0699(16) 0.0203(13) 0.0099(13) 0.0182(12)
    C14 0.0694(13) 0.0503(11) 0.0460(11) 0.0037(9) 0.0099(9) -0.0067(8)
    C15 0.0750(14) 0.0680(14) 0.0705(14) -0.0041(11) 0.0113(11) 0.0089(12)
    C16 0.1027(19) 0.0792(17) 0.0794(17) -0.0031(14) 0.0272(15) 0.0186(14)
    C17 0.1109(19) 0.0750(16) 0.0588(14) 0.0157(12) 0.0145(13) 0.0111(12)
    C18 0.0837(15) 0.0764(16) 0.0664(14) 0.0237(11) 0.0060(11) 0.0025(12)
    C19 0.0697(13) 0.0644(13) 0.0600(13) 0.0122(10) 0.0155(10) -0.0039(10)
_geom_special_details
;
All e.s.d.'s (except the e.s.d. in the dihedral angle between two l.s. planes)
are estimated using the full covariance matrix. The cell e.s.d.'s are taken
into account individually in the estimation of e.s.d.'s in distances, angles
and torsion angles; correlations between e.s.d.'s in cell parameters are only
used when they are defined by crystal symmetry. An approximate (isotropic)
treatment of cell e.s.d.'s is used for estimating e.s.d.'s involving l.s.
planes.
;
loop_
    _geom_bond_atom_site_label_1
    _geom_bond_atom_site_label_2
    _geom_bond_site_symmetry_2
    _geom_bond_distance
    _geom_bond_publ_flag
    C1 C6 . 1.380(3) ?
    C1 C2 . 1.383(3) ?
    C1 N1 . 1.419(2) ?
    N1 C7 . 1.366(2) ?
    N1 N2 . 1.402(2) ?
    O1 C7 . 1.259(2) ?
    S1 O2 . 1.4197(17) ?
    S1 O3 . 1.4211(16) ?
    S1 N4 . 1.6658(17) ?
    S1 C14 . 1.761(2) ?
    C2 C3 . 1.386(3) ?
    C2 H2 . 0.9300 ?
    N2 C9 . 1.298(3) ?
    C3 C4 . 1.374(4) ?
    C3 H3 . 0.9300 ?
    N3 C11 . 1.335(2) ?
    N3 N4 . 1.399(2) ?
    N3 H3A . 0.9241 ?
    C4 C5 . 1.357(4) ?
    C4 H4 . 0.9300 ?
    N4 H4A . 0.9335 ?
    C5 C6 . 1.385(3) ?
    C5 H5 . 0.9300 ?
    C6 H6 . 0.9300 ?
    C7 C8 . 1.437(3) ?
    C8 C11 . 1.387(3) ?
    C8 C9 . 1.439(3) ?
    C9 C10 . 1.492(3) ?
    C10 H10A . 0.9600 ?
    C10 H10B . 0.9600 ?
    C10 H10C . 0.9600 ?
    C11 C12 . 1.502(3) ?
    C12 C13 . 1.517(3) ?
    C12 H12A . 0.9700 ?
    C12 H12B . 0.9700 ?
    C13 H13A . 0.9600 ?
    C13 H13B . 0.9600 ?
    C13 H13C . 0.9600 ?
    C14 C19 . 1.378(3) ?
    C14 C15 . 1.379(3) ?
    C15 C16 . 1.380(3) ?
    C15 H15 . 0.9300 ?
    C16 C17 . 1.362(3) ?
    C16 H16 . 0.9300 ?
    C17 C18 . 1.380(4) ?
    C17 H17 . 0.9300 ?
    C18 C19 . 1.377(3) ?
    C18 H18 . 0.9300 ?
    C19 H19 . 0.9300 ?
loop_
    _geom_angle_atom_site_label_1
    _geom_angle_atom_site_label_2
    _geom_angle_atom_site_label_3
    _geom_angle_site_symmetry_1
    _geom_angle_site_symmetry_3
    _geom_angle
    _geom_angle_publ_flag
    C6 C1 C2 . . 119.73(19) ?
    C6 C1 N1 . . 118.73(19) ?
    C2 C1 N1 . . 121.54(18) ?
    C7 N1 N2 . . 111.31(15) ?
    C7 N1 C1 . . 130.51(17) ?
    N2 N1 C1 . . 118.13(15) ?
    O2 S1 O3 . . 120.96(10) ?
    O2 S1 N4 . . 106.62(9) ?
    O3 S1 N4 . . 103.79(9) ?
    O2 S1 C14 . . 108.53(10) ?
    O3 S1 C14 . . 109.05(10) ?
    N4 S1 C14 . . 107.02(8) ?
    C1 C2 C3 . . 119.1(2) ?
    C1 C2 H2 . . 120.4 ?
    C3 C2 H2 . . 120.4 ?
    C9 N2 N1 . . 106.83(16) ?
    C4 C3 C2 . . 121.1(3) ?
    C4 C3 H3 . . 119.4 ?
    C2 C3 H3 . . 119.4 ?
    C11 N3 N4 . . 123.07(15) ?
    C11 N3 H3A . . 115.4 ?
    N4 N3 H3A . . 121.5 ?
    C5 C4 C3 . . 119.2(2) ?
    C5 C4 H4 . . 120.4 ?
    C3 C4 H4 . . 120.4 ?
    N3 N4 S1 . . 114.10(12) ?
    N3 N4 H4A . . 105.7 ?
    S1 N4 H4A . . 107.5 ?
    C4 C5 C6 . . 121.1(2) ?
    C4 C5 H5 . . 119.5 ?
    C6 C5 H5 . . 119.5 ?
    C1 C6 C5 . . 119.7(2) ?
    C1 C6 H6 . . 120.2 ?
    C5 C6 H6 . . 120.2 ?
    O1 C7 N1 . . 126.01(17) ?
    O1 C7 C8 . . 128.38(17) ?
    N1 C7 C8 . . 105.59(16) ?
    C11 C8 C7 . . 123.18(17) ?
    C11 C8 C9 . . 132.19(17) ?
    C7 C8 C9 . . 104.62(16) ?
    N2 C9 C8 . . 111.59(18) ?
    N2 C9 C10 . . 118.08(18) ?
    C8 C9 C10 . . 130.27(18) ?
    C9 C10 H10A . . 109.5 ?
    C9 C10 H10B . . 109.5 ?
    H10A C10 H10B . . 109.5 ?
    C9 C10 H10C . . 109.5 ?
    H10A C10 H10C . . 109.5 ?
    H10B C10 H10C . . 109.5 ?
    N3 C11 C8 . . 116.80(16) ?
    N3 C11 C12 . . 118.51(16) ?
    C8 C11 C12 . . 124.69(17) ?
    C11 C12 C13 . . 111.87(18) ?
    C11 C12 H12A . . 109.2 ?
    C13 C12 H12A . . 109.2 ?
    C11 C12 H12B . . 109.2 ?
    C13 C12 H12B . . 109.2 ?
    H12A C12 H12B . . 107.9 ?
    C12 C13 H13A . . 109.5 ?
    C12 C13 H13B . . 109.5 ?
    H13A C13 H13B . . 109.5 ?
    C12 C13 H13C . . 109.5 ?
    H13A C13 H13C . . 109.5 ?
    H13B C13 H13C . . 109.5 ?
    C19 C14 C15 . . 120.9(2) ?
    C19 C14 S1 . . 119.79(17) ?
    C15 C14 S1 . . 119.35(16) ?
    C14 C15 C16 . . 119.0(2) ?
    C14 C15 H15 . . 120.5 ?
    C16 C15 H15 . . 120.5 ?
    C17 C16 C15 . . 120.4(2) ?
    C17 C16 H16 . . 119.8 ?
    C15 C16 H16 . . 119.8 ?
    C16 C17 C18 . . 120.5(2) ?
    C16 C17 H17 . . 119.7 ?
    C18 C17 H17 . . 119.7 ?
    C19 C18 C17 . . 119.7(2) ?
    C19 C18 H18 . . 120.2 ?
    C17 C18 H18 . . 120.2 ?
    C18 C19 C14 . . 119.5(2) ?
    C18 C19 H19 . . 120.3 ?
    C14 C19 H19 . . 120.3 ?
loop_
    _geom_hbond_atom_site_label_D
    _geom_hbond_atom_site_label_H
    _geom_hbond_atom_site_label_A
    _geom_hbond_site_symmetry_A
    _geom_hbond_distance_DH
    _geom_hbond_distance_HA
    _geom_hbond_distance_DA
    _geom_hbond_angle_DHA
    N3 H3A O1 . 0.92 1.88 2.667(2) 142
    C2 H2 O1 . 0.93 2.35 2.958(3) 123
    N4 H4A O1 3_776 0.93 1.90 2.800(2) 162
    C5 H5 O2 3_676 0.93 2.56 3.299(3) 137
data_Global
_journal_date_recd_electronic     2015-04-03
_journal_date_accepted     2015-04-09
_journal_name_full     'Acta Crystallographica, Section E'
_journal_year     2015
_journal_volume     71
_journal_issue      5
_journal_page_first     487
_journal_page_last     489
_journal_paper_category     GO
_journal_paper_doi     10.1107/S2056989015007094
_journal_coeditor_code     SU5112
_publ_contact_author_name     'Guan-Cheng Xu*'
_publ_contact_author_address
;
Institute of Applied Chemistry, Xinjiang University, Urumqi, 830046 Xinjiang,
People's Republic of China
;
_publ_contact_author_email     'xuguancheng@163.com'
_publ_contact_author_fax     '0086-991-8580586'
_publ_contact_author_phone     '0086-991-8580586'
_publ_section_title
;\
Crystal structure of
(<i>Z</i>)-<i>N</i>'-[1-(3-methyl-5-oxo-1-phenyl-1,5-dihydro-4<i>H</i>-\
pyrazol-4-ylidene)propyl]benzenesulfonohydrazide
;
loop_
    _publ_author_name
    _publ_author_footnote
    _publ_author_address
    'He, Chuan-Chuan' .
;
Institute of Applied Chemistry, Xinjiang University, Urumqi, 830046 Xinjiang,
People's Republic of China
;
    'Xu, Guan-Cheng' .
;
Institute of Applied Chemistry, Xinjiang University, Urumqi, 830046 Xinjiang,
People's Republic of China
;
_publ_section_synopsis
;
The title compound crystallizes in the keto form and the carbonyl O atom forms
an intramolecular N---H...O hydrogen bond with the neighbouring NH group. In
the crystal, molecules are linked by pairs of N---H...O hydrogen bonds to form
inversion dimers, which are linked <i>via</i> pairs of C---H...O hydrogen
bonds, forming chains propagating along [100].
;
