# Supplementary material for: Crystal structure of (Z)-N′-[1-(3-methyl-5-oxo-1-phenyl-1,5-di­hydro-4H-pyrazol-4-yl­idene)prop­yl]benzene­sulfono­hydrazide
Source: Acta Crystallogr E Crystallogr Commun. 2015 Apr 15;71(Pt 5):487–9. doi: 10.1107/S2056989015007094 (PMC4420066; doi:10.1107/S2056989015007094)
Supplement: Supplementary file 2 [file e-71-00487-Isup2.hkl]

# 
# h,k,l, Fc-squared, Fo-squared, sigma(Fo-squared) and status flag 
# 
data_I
_shelx_title ' b in P2(1)/n' 
_shelx_refln_list_code          4 
_shelx_F_calc_maximum      170.00 
_exptl_crystal_F_000       808.00 
_reflns_d_resolution_high  0.8409 
 
loop_ 
 _symmetry_equiv_pos_as_xyz 
 'x, y, z' 
 '-x+1/2, y+1/2, -z+1/2' 
 '-x, -y, -z' 
 'x-1/2, -y-1/2, z-1/2' 
 
_cell_length_a    10.6013 
_cell_length_b    16.9536 
_cell_length_c    11.2463 
_cell_angle_alpha  90.000 
_cell_angle_beta  107.189 
_cell_angle_gamma  90.000 
 
_shelx_F_squared_multiplier     1.000 
 
loop_ 
 _refln_index_h 
 _refln_index_k 
 _refln_index_l 
 _refln_F_squared_calc 
 _refln_F_squared_meas 
 _refln_F_squared_sigma 
 _refln_observed_status 
   2   0   0     9494.92    10030.23    178.54 o 
   4   0   0       88.64       64.25      2.01 o 
   6   0   0     1135.24     1265.86     17.39 o 
   8   0   0      118.49      128.46      6.50 o 
  10   0   0      118.79      146.46      8.59 o 
  12   0   0        5.36        1.38      3.53 o 
   2   1   0      438.42      364.28      4.17 o 
   3   1   0      246.58      216.75      1.36 o 
   4   1   0       80.82       72.66      1.55 o 
   5   1   0      419.97      434.68      5.00 o 
   6   1   0      148.31      152.28      3.11 o 
   7   1   0       73.96       93.37      3.56 o 
   8   1   0       77.46       80.88      3.63 o 
   9   1   0      236.32      251.00      5.84 o 
  10   1   0       13.14       12.40      3.37 o 
  11   1   0        4.40        1.24      2.27 o 
  12   1   0        3.77        3.46      2.91 o 
   1   2   0    15434.13    15011.25    142.21 o 
   2   2   0        1.88        4.63      0.27 o 
   3   2   0     2504.15     2252.55     11.41 o 
   4   2   0     1037.85     1095.58      6.08 o 
   5   2   0      545.87      639.97      3.68 o 
   6   2   0      406.68      411.68      5.22 o 
   7   2   0      374.52      388.34      5.96 o 
   8   2   0       10.13       10.37      2.66 o 
   9   2   0       24.25       20.60      3.51 o 
  10   2   0       72.94       80.31      4.72 o 
  11   2   0        0.48        1.69      2.71 o 
   1   3   0     3513.15     3384.05     24.10 o 
   2   3   0     5137.80     4924.04     36.85 o 
   3   3   0     1604.01     1623.96      9.55 o 
   4   3   0      297.57      286.36      2.07 o 
   5   3   0        1.11        2.30      0.42 o 
   6   3   0       41.22       38.03      0.58 o 
   7   3   0        0.16        0.07      1.50 o 
   8   3   0      247.15      290.74      5.64 o 
   9   3   0        9.45        8.34      2.82 o 
  10   3   0        9.59        4.80      3.80 o 
  11   3   0        2.02       -0.21      3.44 o 
   0   4   0      255.64      257.81      3.59 o 
   1   4   0     1414.60     1344.17      9.58 o 
   2   4   0        7.72        7.23      0.61 o 
   3   4   0     2819.45     2689.23     16.58 o 
   4   4   0      445.56      430.60      3.10 o 
   5   4   0     1467.68     1611.87     10.39 o 
   6   4   0      419.99      413.23      3.13 o 
   7   4   0      764.96      829.21      8.09 o 
   8   4   0        4.26       -2.86      7.89 o 
   9   4   0        4.77        4.09      3.77 o 
  10   4   0        0.24        1.87      3.87 o 
  11   4   0       51.73       35.38     23.74 o 
   1   5   0        0.42        2.37      0.51 o 
   2   5   0     1632.63     1571.61     11.76 o 
   3   5   0      466.21      460.24      4.03 o 
   4   5   0       90.36       98.25      1.21 o 
   5   5   0        5.46        2.04      0.55 o 
   6   5   0       54.14       59.49      1.10 o 
   7   5   0       82.18       92.34      1.65 o 
   8   5   0       60.38       52.16      2.10 o 
   9   5   0       33.96       36.90      4.98 o 
  10   5   0       21.30       22.22      5.94 o 
  11   5   0        7.59        5.32      5.31 o 
   0   6   0      461.62      400.39      4.95 o 
   1   6   0      219.68      205.77      2.18 o 
   2   6   0      235.65      236.90      2.38 o 
   3   6   0       58.45       48.54      1.57 o 
   4   6   0      507.79      517.79      4.02 o 
   5   6   0       13.20        9.98      0.70 o 
   6   6   0      186.92      208.32      2.49 o 
   7   6   0       15.52       15.99      0.87 o 
   8   6   0      417.18      394.81      7.61 o 
   9   6   0        9.30        5.60      1.44 o 
  10   6   0      129.98      147.71     11.94 o 
  11   6   0       10.59        4.82      4.33 o 
   1   7   0      140.09      126.10      2.13 o 
   2   7   0     2030.00     1980.00     15.94 o 
   3   7   0      196.26      185.72      2.73 o 
   4   7   0      122.96      113.22      2.01 o 
   5   7   0      348.65      339.07      3.45 o 
   6   7   0        8.30        7.96      0.79 o 
   7   7   0       16.16       15.69      1.17 o 
   8   7   0      225.40      209.87      3.21 o 
   9   7   0       54.22       47.45      2.22 o 
  10   7   0       57.10       63.34     38.76 o 
  11   7   0        8.14        3.38      4.75 o 
   0   8   0     2705.98     2576.09     32.00 o 
   1   8   0      612.46      602.99      6.05 o 
   2   8   0      167.46      156.00      2.61 o 
   3   8   0       45.12       39.38      1.42 o 
   4   8   0       25.13       21.52      1.49 o 
   5   8   0        0.31        1.80      0.70 o 
   6   8   0       58.69       56.51      1.63 o 
   7   8   0       94.08      103.18      1.94 o 
   8   8   0        2.23        0.11      0.75 o 
   9   8   0        5.87        3.28      0.97 o 
  10   8   0        0.19       -0.19      0.98 o 
  11   8   0        0.55        0.77      3.42 o 
   1   9   0      336.94      314.23      3.99 o 
   2   9   0      353.47      369.23      4.15 o 
   3   9   0      353.03      362.66      4.10 o 
   4   9   0        6.56       10.19      1.70 o 
   5   9   0        0.25        0.33      0.60 o 
   6   9   0       68.62       65.13      1.65 o 
   7   9   0        5.84        6.61      1.34 o 
   8   9   0       53.52       56.86      1.67 o 
   9   9   0      221.76      194.76      7.25 o 
  10   9   0        0.36        0.59      0.96 o 
   0  10   0     3420.26     3298.85     42.00 o 
   1  10   0       15.25       16.83      1.47 o 
   2  10   0        1.21        0.92      1.09 o 
   3  10   0        6.22        7.10      1.16 o 
   4  10   0       68.21       57.72      2.44 o 
   5  10   0      124.44      137.03      2.64 o 
   6  10   0       87.72       86.15      2.18 o 
   7  10   0      103.79      109.94      2.58 o 
   8  10   0        1.30        1.51      1.15 o 
   9  10   0        0.00       -0.43      0.77 o 
  10  10   0        4.94        3.30      1.51 o 
   1  11   0     1520.61     1480.62     14.70 o 
   2  11   0      335.99      329.59      4.78 o 
   3  11   0       10.55        9.92      1.69 o 
   4  11   0      132.96      131.97      3.24 o 
   5  11   0       15.02       16.39      1.68 o 
   6  11   0       61.18       68.95      2.11 o 
   7  11   0       57.82       57.09      2.22 o 
   8  11   0        0.53        0.50      0.94 o 
   9  11   0       13.46       11.41      2.49 o 
  10  11   0        0.52       -0.07      1.28 o 
   0  12   0      632.13      663.92     13.84 o 
   1  12   0       95.87       75.81      3.63 o 
   2  12   0      282.12      287.87      5.16 o 
   3  12   0      214.85      218.68      4.17 o 
   4  12   0        3.95        5.77      1.43 o 
   5  12   0        0.36       -0.20      1.29 o 
   6  12   0       97.22      101.39      2.65 o 
   7  12   0       14.24       17.75      1.88 o 
   8  12   0        1.63        1.58      1.17 o 
   9  12   0        2.71        1.30      1.40 o 
   1  13   0        4.51        4.63      1.74 o 
   2  13   0      729.72      698.15      8.54 o 
   3  13   0       86.04       87.81      3.52 o 
   4  13   0      136.53      129.39      3.41 o 
   5  13   0       15.58       18.57      2.65 o 
   6  13   0       23.77       26.58      1.94 o 
   7  13   0       66.74       75.10      2.59 o 
   8  13   0       11.95        5.06      1.88 o 
   9  13   0        0.88        0.92      1.23 o 
   0  14   0      157.11      153.90      5.69 o 
   1  14   0      128.82      139.78      3.84 o 
   2  14   0       19.23       15.69      2.19 o 
   3  14   0       54.99       49.90      2.98 o 
   4  14   0        9.45       12.99      2.43 o 
   5  14   0       25.44       22.01      2.74 o 
   6  14   0       13.17       11.29      1.99 o 
   7  14   0        5.47        4.50      1.61 o 
   8  14   0        3.15        1.64      1.51 o 
   1  15   0      303.20      296.97      6.24 o 
   2  15   0        6.41        3.36      2.16 o 
   3  15   0       69.25       66.28      3.51 o 
   4  15   0        1.06        1.69      1.68 o 
   5  15   0      141.10      171.99      4.45 o 
   6  15   0       53.94       56.23      4.61 o 
   7  15   0        0.06        0.83      1.36 o 
   8  15   0       16.64        6.40      2.36 o 
   0  16   0       17.74       25.01      6.53 o 
   1  16   0        2.51        1.55      2.89 o 
   2  16   0        0.00       -0.60      1.82 o 
   3  16   0       19.72       19.13      2.83 o 
   4  16   0        5.31        4.29      2.35 o 
   5  16   0        2.79        1.90      1.72 o 
   6  16   0        9.41        6.87      2.85 o 
   7  16   0        6.12        3.82      1.86 o 
   1  17   0        0.76        0.95      1.88 o 
   2  17   0      118.96      126.47      4.71 o 
   3  17   0       16.21       12.11      3.16 o 
   4  17   0       26.89       17.75      3.86 o 
   5  17   0        0.61        0.94      2.04 o 
   6  17   0       12.97       12.92      2.93 o 
   0  18   0      163.79      174.36      8.34 o 
   1  18   0        0.59        0.26      1.69 o 
   2  18   0       86.03       91.82      4.61 o 
   3  18   0        0.88       -0.37      1.97 o 
   4  18   0        0.09        0.41      1.84 o 
   5  18   0        1.84        1.14      2.03 o 
   1  19   0      106.27      124.42      6.02 o 
   2  19   0       27.33       14.41      7.24 o 
   3  19   0       25.93       13.74      6.48 o 
   4  19   0        0.97        0.78      2.01 o 
   0  20   0       28.19       13.57     13.98 o 
   1  20   0        0.78        1.40      3.83 o 
 -11   0   1       21.90       19.77      7.31 o 
  -9   0   1        0.63       -0.25      2.55 o 
  -7   0   1      790.56      818.14     14.12 o 
  -5   0   1     1179.98     1209.77      8.90 o 
  -3   0   1      381.43      434.99     10.87 o 
   1   0   1      682.35      509.91     11.67 o 
   3   0   1     2845.60     2750.42     25.70 o 
   5   0   1        7.37        6.26      1.76 o 
   7   0   1      351.96      394.97      8.42 o 
   9   0   1       59.20       68.46      6.53 o 
  11   0   1       69.78       89.98      7.23 o 
 -12   1   1        0.76        0.68      4.03 o 
 -11   1   1        3.58        4.49      2.55 o 
 -10   1   1       16.15       15.60      3.46 o 
  -9   1   1       16.87       17.97      3.14 o 
  -8   1   1      239.86      248.98      5.30 o 
  -7   1   1       42.81       47.49      5.04 o 
  -6   1   1     1328.63     1418.77      7.48 o 
  -5   1   1        7.00        6.00      0.33 o 
  -4   1   1      380.53      353.00      2.14 o 
  -3   1   1     1334.41     1222.47      6.43 o 
  -2   1   1     3635.92     3259.83     17.15 o 
   1   1   1     4285.97     3973.49     60.50 o 
   2   1   1    10016.33     9631.39    295.92 o 
   3   1   1     1106.41      999.08      6.23 o 
   4   1   1      234.92      238.26      2.21 o 
   5   1   1      615.65      614.47      6.73 o 
   6   1   1       16.45       13.81      1.94 o 
   7   1   1      107.80      104.29      3.16 o 
   8   1   1      236.62      279.72      6.58 o 
   9   1   1        3.60        1.74      2.18 o 
  10   1   1       70.39       82.63      5.30 o 
  11   1   1        3.42        1.66      2.94 o 
 -12   2   1        4.83        2.86      3.16 o 
 -11   2   1        0.83        0.54      2.48 o 
 -10   2   1       84.31       98.65      5.69 o 
  -9   2   1       66.60       69.11      3.64 o 
  -8   2   1       12.89       12.54      2.32 o 
  -7   2   1      532.51      514.83      4.44 o 
  -6   2   1      298.50      298.57      2.59 o 
  -5   2   1      411.02      456.10      2.97 o 
  -4   2   1        2.99        5.58      0.28 o 
  -3   2   1        0.12        3.19      0.72 o 
  -2   2   1     6732.69     6871.22     47.05 o 
  -1   2   1     2584.35     2314.12     16.55 o 
   0   2   1     8246.04     8534.37    123.12 o 
   1   2   1     2154.03     1937.33     11.68 o 
   2   2   1     3009.91     2757.62     14.89 o 
   3   2   1      126.39      114.85      0.88 o 
   4   2   1      363.87      329.76      1.91 o 
   5   2   1      818.60      850.09      5.69 o 
   6   2   1      389.35      402.26      5.88 o 
   7   2   1       17.77       28.61      2.67 o 
   8   2   1      264.10      301.58      6.22 o 
   9   2   1       14.35       15.90      3.04 o 
  10   2   1      162.37      218.68      6.83 o 
  11   2   1       22.37       10.66      5.05 o 
 -12   3   1       34.68       21.68     18.33 o 
 -11   3   1        0.14        0.38      2.02 o 
 -10   3   1        0.08       -2.73      2.59 o 
  -9   3   1       71.58       87.30      5.70 o 
  -8   3   1        0.00       -1.01      1.69 o 
  -7   3   1        2.98        1.82      0.45 o 
  -6   3   1       43.86       55.46      0.89 o 
  -5   3   1      452.61      451.42      2.86 o 
  -4   3   1     1583.00     1574.60      9.81 o 
  -3   3   1      395.08      403.41      2.86 o 
  -2   3   1     5011.72     5082.91     48.94 o 
  -1   3   1     1799.45     1659.89     13.57 o 
   0   3   1       76.30       57.59      1.16 o 
   1   3   1      257.71      254.47      2.94 o 
   2   3   1      824.50      672.99      4.73 o 
   3   3   1      323.13      374.62      2.36 o 
   4   3   1     3224.75     3481.63     20.83 o 
   5   3   1       67.18       50.78      0.65 o 
   6   3   1       38.09       42.63      1.16 o 
   7   3   1       37.79       30.38      3.73 o 
   8   3   1      598.10      658.86     12.04 o 
   9   3   1        0.04        0.47      2.14 o 
  10   3   1      141.72      150.66     10.07 o 
  11   3   1        1.22       -2.12      4.58 o 
 -12   4   1        9.29        2.92      4.25 o 
 -11   4   1        0.40        0.55      2.87 o 
 -10   4   1      109.12      116.82      8.06 o 
  -9   4   1        2.61        0.24      2.33 o 
  -8   4   1       88.04       86.42      1.95 o 
  -7   4   1       31.87       28.41      1.04 o 
  -6   4   1      321.54      330.50      2.73 o 
  -5   4   1      236.23      257.06      2.18 o 
  -4   4   1      220.78      209.48      1.94 o 
  -3   4   1      161.30      133.01      1.41 o 
  -2   4   1      764.02      770.27      6.12 o 
  -1   4   1    19686.41    20804.14    189.74 o 
   0   4   1     1504.77     1342.08      9.96 o 
   1   4   1    12572.78    13453.18    116.44 o 
   2   4   1      653.86      580.91      4.24 o 
   3   4   1       12.95       21.05      0.60 o 
   4   4   1        2.19        2.94      0.51 o 
   5   4   1      229.05      251.78      2.11 o 
   6   4   1       39.69       47.58      0.84 o 
   7   4   1       85.76       86.32      3.18 o 
   8   4   1       84.50       90.74      7.08 o 
   9   4   1       43.01       31.97      8.28 o 
  10   4   1       57.63       64.74      7.88 o 
  11   4   1        4.76        4.35      4.14 o 
 -11   5   1       21.70        9.51      8.43 o 
 -10   5   1       15.00       17.14      4.59 o 
  -9   5   1       14.81       13.37      1.31 o 
  -8   5   1       24.52       22.76      1.47 o 
  -7   5   1      118.22      117.25      1.68 o 
  -6   5   1        0.92        0.88      0.61 o 
  -5   5   1       14.08       18.91      0.79 o 
  -4   5   1       33.69       24.13      1.03 o 
  -3   5   1      730.30      734.08      5.90 o 
  -2   5   1      924.40      793.90      6.34 o 
  -1   5   1     7166.73     7630.11     63.56 o 
   0   5   1     2954.07     2733.87     21.09 o 
   1   5   1      188.64      218.37      2.12 o 
   2   5   1      114.53      142.72      1.90 o 
   3   5   1       58.17       62.40      1.10 o 
   4   5   1      823.22      804.10      5.64 o 
   5   5   1      189.89      209.75      2.02 o 
   6   5   1       57.31       57.55      1.28 o 
   7   5   1       96.69       91.33      1.23 o 
   8   5   1        1.52        2.55      0.46 o 
   9   5   1        0.91       -0.07      2.43 o 
  10   5   1       46.99       58.01      6.46 o 
  11   5   1        1.36        0.58      3.84 o 
 -11   6   1        0.00        0.27      2.76 o 
 -10   6   1        2.28        0.64      0.63 o 
  -9   6   1       19.78       17.02      1.31 o 
  -8   6   1      321.56      317.47      8.02 o 
  -7   6   1       15.68       17.07      0.86 o 
  -6   6   1      276.85      293.32      2.95 o 
  -5   6   1       68.56       68.94      1.20 o 
  -4   6   1      210.64      202.76      2.08 o 
  -3   6   1        1.17        0.37      0.53 o 
  -2   6   1      172.20      160.84      2.20 o 
  -1   6   1     2045.31     2104.10     16.39 o 
   0   6   1     2485.48     2534.42     19.79 o 
   1   6   1      560.82      444.67      4.14 o 
   2   6   1        5.88        5.13      0.63 o 
   3   6   1      119.50      107.03      1.75 o 
   4   6   1      147.26      128.43      1.60 o 
   5   6   1      329.66      343.82      3.21 o 
   6   6   1      338.60      368.38      3.45 o 
   7   6   1      254.75      268.56      2.68 o 
   8   6   1       10.80        9.99      0.88 o 
   9   6   1        8.29        2.33      2.42 o 
  10   6   1       50.10       66.92      8.20 o 
  11   6   1        0.34        1.46      3.66 o 
 -11   7   1       23.98       14.83     10.69 o 
 -10   7   1        2.69        1.42      0.69 o 
  -9   7   1      253.53      247.16     11.00 o 
  -8   7   1      381.43      359.62      6.53 o 
  -7   7   1       73.59       71.35      1.58 o 
  -6   7   1       34.93       39.84      1.30 o 
  -5   7   1      102.57      114.99      1.91 o 
  -4   7   1      563.22      607.12      6.28 o 
  -3   7   1       47.35       56.19      1.32 o 
  -2   7   1      838.48      941.52      7.87 o 
  -1   7   1     1703.12     1561.90     12.64 o 
   0   7   1       20.95       15.51      1.06 o 
   1   7   1       18.20       18.43      1.07 o 
   2   7   1      218.78      238.67      2.83 o 
   3   7   1      236.51      250.35      3.07 o 
   4   7   1        6.53        4.14      0.70 o 
   5   7   1       10.06       10.32      1.07 o 
   6   7   1       41.77       46.50      1.32 o 
   7   7   1      205.48      207.53      2.84 o 
   8   7   1        0.58        1.70      0.86 o 
   9   7   1       81.49       62.85      9.73 o 
  10   7   1        0.00        0.69      3.09 o 
 -11   8   1        7.67        1.97      6.07 o 
 -10   8   1       43.47       32.65      2.87 o 
  -9   8   1       42.34       36.77      1.68 o 
  -8   8   1      160.39      152.34      3.24 o 
  -7   8   1      163.09      169.21      3.07 o 
  -6   8   1       34.17       27.77      1.38 o 
  -5   8   1       61.62       61.28      1.65 o 
  -4   8   1      265.58      276.67      3.24 o 
  -3   8   1       23.49       27.51      1.93 o 
  -2   8   1      515.29      473.00      4.90 o 
  -1   8   1     1243.20     1291.43     11.01 o 
   0   8   1     2346.89     2192.55     18.84 o 
   1   8   1      409.91      364.18      4.27 o 
   2   8   1       56.55       62.28      1.62 o 
   3   8   1        0.79        2.47      0.83 o 
   4   8   1      996.01     1093.62     10.41 o 
   5   8   1        4.86        6.03      1.04 o 
   6   8   1       19.51       22.63      1.48 o 
   7   8   1      237.67      238.15      3.26 o 
   8   8   1       91.52       94.09      2.06 o 
   9   8   1       83.01       66.81      3.35 o 
 -11   9   1        1.99        1.77      3.83 o 
 -10   9   1        0.09        0.22      0.59 o 
  -9   9   1        0.00        0.71      0.77 o 
  -8   9   1      627.20      693.30     13.63 o 
  -7   9   1      147.93      148.27      2.83 o 
  -6   9   1      112.83      120.45      2.19 o 
  -5   9   1        0.03        0.12      0.54 o 
  -4   9   1       18.06       19.04      1.48 o 
  -3   9   1      132.64      136.32      2.69 o 
  -2   9   1      994.87      975.30      8.97 o 
  -1   9   1        2.67        0.70      0.77 o 
   0   9   1      453.03      466.18      5.24 o 
   1   9   1       25.35       31.91      1.64 o 
   2   9   1     2432.63     2406.33     26.44 o 
   3   9   1      167.99      157.39      2.55 o 
   4   9   1       81.38       72.51      2.17 o 
   5   9   1        0.55        0.90      0.85 o 
   6   9   1      696.87      722.32      6.90 o 
   7   9   1       37.18       38.27      1.52 o 
   8   9   1      145.63      143.60      3.60 o 
   9   9   1        0.01       -0.18      0.65 o 
  10   9   1        3.40        0.33      3.60 o 
 -10  10   1        7.16        4.35      1.19 o 
  -9  10   1        0.78        0.56      0.79 o 
  -8  10   1       17.88       13.32      1.80 o 
  -7  10   1      537.71      586.94      6.87 o 
  -6  10   1        5.83        6.81      1.32 o 
  -5  10   1       29.12       27.31      1.83 o 
  -4  10   1      127.42      128.09      2.54 o 
  -3  10   1        0.25        2.55      1.57 o 
  -2  10   1        2.75        2.88      1.05 o 
  -1  10   1      180.85      169.15      3.05 o 
   0  10   1       56.66       59.09      2.25 o 
   1  10   1      718.41      697.51      8.31 o 
   2  10   1      445.38      447.24      5.27 o 
   3  10   1      174.55      169.56      3.14 o 
   4  10   1       60.06       56.25      2.22 o 
   5  10   1      515.19      551.67      5.83 o 
   6  10   1       87.42       81.90      2.31 o 
   7  10   1      134.47      146.85      2.86 o 
   8  10   1       74.00       77.91      2.61 o 
   9  10   1        1.60        1.10      0.97 o 
  10  10   1        0.05       -0.28      3.44 o 
 -10  11   1        0.71        1.26      1.17 o 
  -9  11   1       57.84       54.21      6.64 o 
  -8  11   1      110.16      109.88      3.31 o 
  -7  11   1       78.08       81.61      2.51 o 
  -6  11   1      109.24      105.65      2.88 o 
  -5  11   1        3.74        2.43      1.77 o 
  -4  11   1       74.90       83.15      2.41 o 
  -3  11   1        5.87        7.91      1.62 o 
  -2  11   1      325.21      316.44      4.72 o 
  -1  11   1     1502.90     1521.95     15.17 o 
   0  11   1       60.69       63.13      2.56 o 
   1  11   1      150.60      143.77      3.16 o 
   2  11   1      657.95      663.06      7.43 o 
   3  11   1      104.26      103.13      2.77 o 
   4  11   1       35.21       36.61      2.23 o 
   5  11   1      143.82      155.64      3.01 o 
   6  11   1      325.02      332.90      4.85 o 
   7  11   1      150.12      144.85      3.30 o 
   8  11   1       54.18       56.21      5.39 o 
   9  11   1       35.31       22.75      4.36 o 
  -9  12   1        0.02        0.52      1.17 o 
  -8  12   1       20.53       17.75      1.97 o 
  -7  12   1      132.24      137.96      3.02 o 
  -6  12   1      115.45      125.46      3.62 o 
  -5  12   1       25.49       27.56      2.35 o 
  -4  12   1      474.25      498.18      7.15 o 
  -3  12   1       71.39       69.58      2.95 o 
  -2  12   1       40.22       44.23      2.27 o 
  -1  12   1      255.47      253.62      4.40 o 
   0  12   1      751.02      728.72      8.46 o 
   1  12   1      162.32      178.76      3.65 o 
   2  12   1       44.67       47.17      2.69 o 
   3  12   1      156.20      149.34      3.30 o 
   4  12   1      237.19      233.12      5.61 o 
   5  12   1      121.89      118.39      3.12 o 
   6  12   1      290.60      312.29      4.70 o 
   7  12   1       74.96       71.10      2.71 o 
   8  12   1       37.75       35.37      6.43 o 
   9  12   1        5.14        2.32      1.56 o 
  -9  13   1       15.80        9.18      3.17 o 
  -8  13   1        4.19        2.53      1.31 o 
  -7  13   1        9.70        8.25      1.69 o 
  -6  13   1        9.70        9.98      1.78 o 
  -5  13   1      122.86      135.96      4.14 o 
  -4  13   1        0.02        0.48      1.16 o 
  -3  13   1       39.85       40.98      3.23 o 
  -2  13   1      279.37      286.24      5.61 o 
  -1  13   1      775.69      797.72      9.89 o 
   0  13   1       96.70      102.33      3.43 o 
   1  13   1       20.45       23.00      2.52 o 
   2  13   1       35.07       38.69      2.33 o 
   3  13   1       50.41       51.31      2.72 o 
   4  13   1        2.64        2.60      1.54 o 
   5  13   1      480.31      501.02      7.54 o 
   6  13   1       49.16       55.10      2.55 o 
   7  13   1        3.94        3.77      1.65 o 
   8  13   1        6.37        2.68      1.46 o 
  -8  14   1       10.23        6.78      1.85 o 
  -7  14   1       12.76       14.13      2.27 o 
  -6  14   1      140.07      149.91      4.01 o 
  -5  14   1       14.50       13.74      2.78 o 
  -4  14   1      494.19      488.21      7.42 o 
  -3  14   1        9.18        9.12      1.97 o 
  -2  14   1        6.07        4.90      2.13 o 
  -1  14   1        9.80       11.08      2.23 o 
   0  14   1       37.53       29.94      2.50 o 
   1  14   1       77.07       72.11      3.10 o 
   2  14   1       18.05       16.63      2.15 o 
   3  14   1        0.72       -0.40      1.89 o 
   4  14   1      188.67      184.47      4.27 o 
   5  14   1       70.68       77.05      3.68 o 
   6  14   1        2.81        1.94      1.43 o 
   7  14   1       69.34       66.43      6.92 o 
   8  14   1        6.62        7.13      1.84 o 
  -8  15   1       23.45       15.46      3.11 o 
  -7  15   1        0.06        0.67      1.28 o 
  -6  15   1       44.19       44.36      3.18 o 
  -5  15   1       33.49       28.63      2.64 o 
  -4  15   1      111.11      107.83      4.58 o 
  -3  15   1       14.46       13.60      2.30 o 
  -2  15   1      120.94      124.22      4.30 o 
  -1  15   1        0.05        1.26      1.87 o 
   0  15   1      413.13      423.44      7.55 o 
   1  15   1       23.40       26.04      2.89 o 
   2  15   1      189.34      194.80      6.70 o 
   3  15   1        1.21        1.01      1.56 o 
   4  15   1       75.70       80.21      3.35 o 
   5  15   1        6.12        3.53      1.90 o 
   6  15   1        0.07        0.22      1.34 o 
   7  15   1        3.90        1.19      1.66 o 
  -7  16   1        1.22        0.04      0.91 o 
  -6  16   1        4.36        4.63      3.22 o 
  -5  16   1       11.35        7.90      2.21 o 
  -4  16   1       25.93       21.92      3.27 o 
  -3  16   1       52.98       56.39      4.06 o 
  -2  16   1       51.74       51.42      3.60 o 
  -1  16   1       15.52       13.70      3.03 o 
   0  16   1      256.48      283.81      7.74 o 
   1  16   1       16.25       12.35      3.89 o 
   2  16   1        0.24        0.01      1.44 o 
   3  16   1       41.19       43.30      3.05 o 
   4  16   1        8.25        5.60      2.38 o 
   5  16   1        6.15        3.98      2.28 o 
   6  16   1       39.32       31.32      7.87 o 
  -6  17   1        1.38        1.89      2.43 o 
  -5  17   1       50.66       60.62      3.96 o 
  -4  17   1       16.94       11.77      3.15 o 
  -3  17   1       76.16       82.93      4.15 o 
  -2  17   1        0.03        0.21      1.48 o 
  -1  17   1       89.84       91.87      4.66 o 
   0  17   1       27.54       20.56      4.91 o 
   1  17   1        0.92       -0.38      1.60 o 
   2  17   1       29.94       16.86      4.21 o 
   3  17   1       44.41       48.05      3.68 o 
   4  17   1        6.25        5.71      2.21 o 
   5  17   1        0.03        1.22      1.93 o 
   6  17   1       10.28        6.29      2.27 o 
  -5  18   1        2.22        1.94      2.21 o 
  -4  18   1       26.85       20.30      8.14 o 
  -3  18   1        0.43       -0.58      1.93 o 
  -2  18   1        7.74        2.94      2.36 o 
  -1  18   1       31.11       23.51     10.14 o 
   0  18   1      146.06      149.97      5.51 o 
   1  18   1       31.59       23.88     10.70 o 
   2  18   1        1.68        0.01      1.58 o 
   3  18   1        3.65        3.72      2.48 o 
   4  18   1        7.51        3.60      2.74 o 
   5  18   1       32.28       27.51      6.66 o 
  -4  19   1       21.61       14.36      7.10 o 
  -3  19   1       18.15       10.22      5.78 o 
  -2  19   1       28.59       22.92     11.12 o 
  -1  19   1        7.51        8.16      3.98 o 
   0  19   1        8.32        5.43      3.56 o 
   1  19   1       15.95        5.75      3.47 o 
   2  19   1       26.20       18.82      8.43 o 
   3  19   1       32.22       21.19      8.97 o 
  -1  20   1       17.76        5.97      4.02 o 
   0  20   1       10.05        9.58      4.51 o 
 -12   0   2       50.14       63.00      6.54 o 
 -10   0   2      220.65      271.51     10.65 o 
  -8   0   2        1.81        2.53      0.46 o 
  -6   0   2      135.69      146.03      1.83 o 
  -4   0   2       13.60        8.38      0.91 o 
  -2   0   2    11088.15    11497.10    365.48 o 
   0   0   2     5393.88     5073.89     75.41 o 
   2   0   2      689.38      721.38     10.02 o 
   4   0   2     3000.26     2976.71     23.03 o 
   6   0   2       82.52       96.43      3.87 o 
   8   0   2      220.03      214.41      8.57 o 
  10   0   2        3.31        0.59      4.48 o 
 -12   1   2        3.97        4.17      3.24 o 
 -11   1   2       22.34       29.84      4.42 o 
 -10   1   2       15.93       13.40      3.16 o 
  -9   1   2      288.13      348.58      7.85 o 
  -8   1   2      689.12      720.11      6.82 o 
  -7   1   2      653.78      724.47      4.50 o 
  -6   1   2       47.29       47.10      0.82 o 
  -5   1   2     1659.18     1743.98     10.55 o 
  -4   1   2      513.69      466.83      2.94 o 
  -3   1   2       55.74       62.46      0.67 o 
  -2   1   2    12225.53    12424.79    204.43 o 
  -1   1   2     5885.30     5599.78    216.67 o 
   0   1   2       10.05       15.76      0.50 o 
   1   1   2     3055.52     2852.00     16.61 o 
   2   1   2       76.32       50.53      0.67 o 
   3   1   2      146.38      100.07      0.97 o 
   4   1   2     2913.93     3118.88     18.89 o 
   5   1   2     2646.56     2787.33     18.64 o 
   6   1   2        0.03        0.86      1.15 o 
   7   1   2       80.59       75.50      3.39 o 
   8   1   2       38.66       60.15      3.80 o 
   9   1   2        0.45       -5.09      3.39 o 
  10   1   2        6.67        4.58      2.63 o 
  11   1   2        0.56       -0.25      2.05 o 
 -12   2   2        8.65        7.29      3.81 o 
 -11   2   2        1.19        1.57      2.69 o 
 -10   2   2       67.58       75.58      4.64 o 
  -9   2   2      580.06      627.17     11.86 o 
  -8   2   2      326.22      327.63      4.62 o 
  -7   2   2      228.29      219.01      2.22 o 
  -6   2   2        1.15        1.75      0.49 o 
  -5   2   2        6.14        7.91      0.56 o 
  -4   2   2      518.57      474.10      3.28 o 
  -3   2   2       12.41        5.75      0.35 o 
  -2   2   2    27191.94    27380.90    287.35 o 
  -1   2   2     1076.93      937.27      6.41 o 
   0   2   2     5772.01     5674.32     40.56 o 
   1   2   2      299.12      255.51      1.59 o 
   2   2   2      736.75      661.25      3.70 o 
   3   2   2     1392.12     1368.72      8.48 o 
   4   2   2      890.59      941.67      6.37 o 
   5   2   2      311.20      263.09      2.09 o 
   6   2   2       19.38       18.95      1.21 o 
   7   2   2       28.57       35.17      2.79 o 
   8   2   2        2.23       -1.12      1.72 o 
   9   2   2      543.01      583.76     12.00 o 
  10   2   2       17.66        6.71      4.27 o 
  11   2   2        8.86        5.20      4.75 o 
 -12   3   2        6.32        3.03      3.01 o 
 -11   3   2        8.21        8.06      3.12 o 
 -10   3   2       10.24        7.41      3.73 o 
  -9   3   2       30.58       25.91      0.86 o 
  -8   3   2      755.73      824.62      8.57 o 
  -7   3   2       70.45       62.08      1.23 o 
  -6   3   2      248.20      266.37      2.30 o 
  -5   3   2      717.31      718.95      4.62 o 
  -4   3   2      304.70      253.68      1.88 o 
  -3   3   2     3368.58     3144.41     21.18 o 
  -2   3   2    28900.09    30583.16    639.45 o 
  -1   3   2     5007.10     4976.90     38.76 o 
   0   3   2     7447.20     7800.24     63.18 o 
   1   3   2     1729.26     1583.71     10.12 o 
   2   3   2     1279.97     1142.09      7.38 o 
   3   3   2      543.32      560.48      3.51 o 
   4   3   2      737.13      824.04      5.15 o 
   5   3   2       83.02      104.92      1.30 o 
   6   3   2      234.20      238.46      2.14 o 
   7   3   2        1.28       -0.32      1.90 o 
   8   3   2      120.13      147.08      9.80 o 
   9   3   2        1.75        0.03      2.44 o 
  10   3   2        5.20        1.69      2.73 o 
  11   3   2        1.20       -2.56      3.92 o 
 -12   4   2        0.12       -1.02      3.86 o 
 -11   4   2        7.29        7.11      4.72 o 
 -10   4   2      217.22      244.22      9.13 o 
  -9   4   2       58.10       59.28      3.69 o 
  -8   4   2       25.44       25.33      2.35 o 
  -7   4   2       15.07       19.19      1.95 o 
  -6   4   2      178.95      198.03      2.07 o 
  -5   4   2       76.12       68.44      1.12 o 
  -4   4   2     1332.81     1361.72      9.37 o 
  -3   4   2       43.76       50.69      0.99 o 
  -2   4   2     1439.98     1367.61     10.84 o 
  -1   4   2    14993.59    16900.77    152.33 o 
   0   4   2     5743.01     5640.24     45.12 o 
   1   4   2     4659.60     4544.52     35.37 o 
   2   4   2     1200.26     1187.26      8.20 o 
   3   4   2      697.57      720.70      4.83 o 
   4   4   2       27.53       38.35      0.88 o 
   5   4   2       42.06       39.72      0.79 o 
   6   4   2        0.41        0.77      0.53 o 
   7   4   2        3.26        1.83      0.34 o 
   8   4   2      455.79      482.34     11.94 o 
   9   4   2       79.76       91.18      9.83 o 
  10   4   2        0.64        0.78      2.95 o 
  11   4   2        6.13        5.39      4.60 o 
 -12   5   2       10.34        5.08      5.49 o 
 -11   5   2        9.23        5.95      3.83 o 
 -10   5   2       39.56       31.34      3.63 o 
  -9   5   2       25.50       26.58      1.66 o 
  -8   5   2       10.04       15.72      0.98 o 
  -7   5   2      532.81      574.17      4.88 o 
  -6   5   2        5.33        7.31      0.68 o 
  -5   5   2      436.37      411.53      3.20 o 
  -4   5   2       62.04       70.03      1.29 o 
  -3   5   2     1046.20     1079.85      8.42 o 
  -2   5   2      389.83      380.80      3.93 o 
  -1   5   2    11049.92    12031.57    106.30 o 
   0   5   2      330.40      337.15      3.07 o 
   1   5   2      442.41      459.96      3.89 o 
   2   5   2      225.80      234.55      2.31 o 
   3   5   2        1.70        2.22      0.49 o 
   4   5   2        4.51        7.59      0.58 o 
   5   5   2      218.45      226.83      2.35 o 
   6   5   2       33.75       41.01      1.09 o 
   7   5   2      108.72       99.79      2.26 o 
   8   5   2      111.93      106.80      5.71 o 
   9   5   2        8.42        4.88      3.56 o 
  10   5   2        9.88        8.91      7.78 o 
 -11   6   2        0.05       -0.53      3.17 o 
 -10   6   2       80.51       86.29      4.91 o 
  -9   6   2        1.34       -0.22      0.67 o 
  -8   6   2      224.86      225.27      2.89 o 
  -7   6   2      138.05      139.47      2.18 o 
  -6   6   2      280.14      278.47      2.67 o 
  -5   6   2        0.23        0.76      0.50 o 
  -4   6   2      973.85     1005.09      7.76 o 
  -3   6   2      119.69      119.03      2.05 o 
  -2   6   2      505.60      527.47      4.67 o 
  -1   6   2      426.99      404.68      4.19 o 
   0   6   2      215.10      215.76      2.63 o 
   1   6   2       39.75       54.44      1.52 o 
   2   6   2     2131.67     2083.29     16.54 o 
   3   6   2      609.27      651.39      5.30 o 
   4   6   2      446.53      469.99      3.82 o 
   5   6   2        0.74        0.60      0.48 o 
   6   6   2        1.00        2.23      0.74 o 
   7   6   2       17.75       13.61      1.00 o 
   8   6   2      138.59      142.20      5.66 o 
   9   6   2        7.48        9.47      6.41 o 
  10   6   2        1.70        3.77      3.88 o 
 -11   7   2        4.06        2.37      3.96 o 
 -10   7   2       10.56        6.78      1.30 o 
  -9   7   2       12.24       14.00      1.46 o 
  -8   7   2       12.06       10.72      1.04 o 
  -7   7   2      179.52      188.57      3.09 o 
  -6   7   2       21.14       16.38      1.25 o 
  -5   7   2      130.80      152.90      2.03 o 
  -4   7   2       53.91       52.08      1.67 o 
  -3   7   2      395.38      423.14      4.21 o 
  -2   7   2      153.03      148.87      2.55 o 
  -1   7   2       14.68       18.29      1.20 o 
   0   7   2     5489.02     5653.40     48.16 o 
   1   7   2        0.75        2.05      1.00 o 
   2   7   2     2078.31     2075.66     17.59 o 
   3   7   2       71.11       85.02      1.70 o 
   4   7   2      725.10      736.47      6.57 o 
   5   7   2        0.48        4.05      0.91 o 
   6   7   2      236.40      259.04      2.92 o 
   7   7   2      106.59      127.85      2.60 o 
   8   7   2        3.60        3.41      0.81 o 
   9   7   2       38.75       31.89      6.24 o 
  10   7   2        1.13        1.89      3.58 o 
 -11   8   2        0.10        2.59      3.71 o 
 -10   8   2        3.47        2.90      1.12 o 
  -9   8   2       34.83       30.79      2.18 o 
  -8   8   2       94.63      107.84      2.28 o 
  -7   8   2       88.03      110.74      2.14 o 
  -6   8   2      112.46      106.35      2.10 o 
  -5   8   2      161.09      180.35      2.80 o 
  -4   8   2       12.51       13.34      1.12 o 
  -3   8   2      164.84      143.02      2.99 o 
  -2   8   2       40.30       52.43      1.88 o 
  -1   8   2      106.96      114.81      2.27 o 
   0   8   2       28.21       33.32      1.91 o 
   1   8   2      996.43      967.93      8.66 o 
   2   8   2      381.62      364.42      4.17 o 
   3   8   2       14.87        9.66      1.12 o 
   4   8   2      121.88      121.06      2.01 o 
   5   8   2      147.99      152.05      2.42 o 
   6   8   2       87.00       79.22      1.89 o 
   7   8   2      118.71      139.50      3.02 o 
   8   8   2        7.03        7.50      1.33 o 
   9   8   2       30.30       18.46      6.99 o 
  10   8   2        3.62        0.18      4.37 o 
 -11   9   2       20.52        7.67     10.43 o 
 -10   9   2        3.85        2.88      1.30 o 
  -9   9   2        4.95        4.23      1.33 o 
  -8   9   2       43.01       47.08      2.55 o 
  -7   9   2       21.95       21.81      1.63 o 
  -6   9   2       38.36       42.23      1.79 o 
  -5   9   2       24.50       28.13      1.56 o 
  -4   9   2        8.12        7.02      1.30 o 
  -3   9   2      392.90      398.19      4.59 o 
  -2   9   2      320.20      319.41      3.96 o 
  -1   9   2      461.19      457.36      5.54 o 
   0   9   2      104.29      112.51      2.77 o 
   1   9   2       26.37       30.14      2.48 o 
   2   9   2       27.21       28.73      1.59 o 
   3   9   2        0.30        0.76      0.94 o 
   4   9   2       15.22       15.63      1.39 o 
   5   9   2      170.87      177.92      2.81 o 
   6   9   2      394.78      399.20      4.67 o 
   7   9   2       96.10       99.44      2.69 o 
   8   9   2        1.80        3.71      0.98 o 
   9   9   2        9.90        6.03      1.45 o 
  10   9   2        3.19        0.77      3.36 o 
 -10  10   2       25.30       19.25      4.78 o 
  -9  10   2        2.15        2.10      1.05 o 
  -8  10   2        7.86        9.39      1.41 o 
  -7  10   2        1.63        2.06      0.96 o 
  -6  10   2      159.55      169.13      2.88 o 
  -5  10   2       30.42       23.74      1.89 o 
  -4  10   2       63.60       58.40      2.38 o 
  -3  10   2      409.23      408.69      5.00 o 
  -2  10   2      141.85      143.57      3.28 o 
  -1  10   2       42.25       42.62      2.56 o 
   0  10   2     2431.81     2501.87     23.19 o 
   1  10   2      361.44      346.39      4.85 o 
   2  10   2       99.08      103.02      2.85 o 
   3  10   2      298.40      297.70      4.06 o 
   4  10   2      563.81      567.84      6.61 o 
   5  10   2        0.00        0.26      0.88 o 
   6  10   2       72.50       66.79      2.56 o 
   7  10   2       98.98      104.65      2.91 o 
   8  10   2       33.45       33.92      3.50 o 
   9  10   2        7.50        3.91      1.18 o 
 -10  11   2        2.78        1.59      1.17 o 
  -9  11   2       39.01       36.75      2.20 o 
  -8  11   2       48.30       48.37      2.34 o 
  -7  11   2        0.39        1.15      1.17 o 
  -6  11   2        0.65        0.23      1.17 o 
  -5  11   2      210.38      227.01      3.93 o 
  -4  11   2        0.17        0.53      1.36 o 
  -3  11   2       71.33       73.27      2.55 o 
  -2  11   2        0.36        1.24      1.17 o 
  -1  11   2        0.81        0.00      0.92 o 
   0  11   2     1236.44     1222.13     12.73 o 
   1  11   2       44.91       42.80      2.86 o 
   2  11   2      816.12      822.58      9.55 o 
   3  11   2        0.88        1.25      1.14 o 
   4  11   2      141.91      138.58      3.31 o 
   5  11   2      426.59      447.99      5.76 o 
   6  11   2        3.49        5.57      1.81 o 
   7  11   2       60.36       55.10      2.81 o 
   8  11   2        0.87        0.88      1.13 o 
   9  11   2        0.55        0.06      1.01 o 
 -10  12   2        5.72        2.62      1.60 o 
  -9  12   2       13.60       12.14      1.80 o 
  -8  12   2        0.60        0.32      1.04 o 
  -7  12   2       26.85       33.28      2.23 o 
  -6  12   2       47.27       42.26      2.45 o 
  -5  12   2        2.02        2.41      1.61 o 
  -4  12   2        2.42        1.82      1.27 o 
  -3  12   2        6.65        6.73      1.52 o 
  -2  12   2      322.25      305.41      5.92 o 
  -1  12   2       52.31       51.99      2.96 o 
   0  12   2      232.38      214.30      4.35 o 
   1  12   2      379.84      365.30      5.59 o 
   2  12   2        3.12        5.34      1.78 o 
   3  12   2      240.42      229.48      4.15 o 
   4  12   2        0.38        0.72      1.19 o 
   5  12   2        0.13        0.16      1.05 o 
   6  12   2        2.44        2.53      1.31 o 
   7  12   2       17.04       12.04      1.74 o 
   8  12   2        9.20        5.59      1.52 o 
  -9  13   2        0.46        0.28      1.21 o 
  -8  13   2      126.61      137.74      4.22 o 
  -7  13   2       80.91       93.11      3.00 o 
  -6  13   2       12.14       13.64      2.10 o 
  -5  13   2       56.26       55.81      2.78 o 
  -4  13   2        3.11        5.59      2.03 o 
  -3  13   2        4.30        4.61      1.61 o 
  -2  13   2      133.30      119.23      4.04 o 
  -1  13   2       42.06       45.77      3.11 o 
   0  13   2       17.26       18.78      2.29 o 
   1  13   2       49.81       50.75      3.40 o 
   2  13   2       26.30       23.36      2.52 o 
   3  13   2       75.15       79.44      2.94 o 
   4  13   2       95.29       97.75      3.39 o 
   5  13   2        2.64        3.15      1.63 o 
   6  13   2       41.60       37.35      3.90 o 
   7  13   2        1.04        0.36      0.99 o 
   8  13   2       13.21        5.47      1.54 o 
  -9  14   2        3.70        2.04      1.81 o 
  -8  14   2        4.46        4.48      1.65 o 
  -7  14   2       45.61       51.73      2.72 o 
  -6  14   2       21.65       19.47      3.25 o 
  -5  14   2       43.29       40.85      2.79 o 
  -4  14   2      186.57      187.86      4.48 o 
  -3  14   2      326.56      324.55      6.08 o 
  -2  14   2       13.56       12.54      2.81 o 
  -1  14   2      109.62      111.72      5.36 o 
   0  14   2       94.76       89.65      4.00 o 
   1  14   2       41.12       39.36      3.16 o 
   2  14   2       12.96       14.81      2.30 o 
   3  14   2        0.05       -0.36      1.44 o 
   4  14   2       38.81       42.24      2.68 o 
   5  14   2       20.82       16.81      2.54 o 
   6  14   2       13.41       10.43      1.92 o 
   7  14   2        3.37        2.90      1.45 o 
  -8  15   2        0.58        1.63      1.76 o 
  -7  15   2       31.63       26.63      3.06 o 
  -6  15   2       13.30       13.47      2.30 o 
  -5  15   2       41.39       38.00      3.41 o 
  -4  15   2       41.37       41.93      3.31 o 
  -3  15   2       33.74       40.53      2.93 o 
  -2  15   2       34.68       33.41      2.79 o 
  -1  15   2       66.60       60.36      3.88 o 
   0  15   2        3.05        4.03      2.29 o 
   1  15   2        7.55        7.49      2.54 o 
   2  15   2        8.62        6.84      2.69 o 
   3  15   2        8.86       10.40      2.14 o 
   4  15   2       10.13        9.51      2.25 o 
   5  15   2       54.57       54.85      3.26 o 
   6  15   2        0.87        1.26      1.60 o 
   7  15   2       39.48       37.65      6.80 o 
  -7  16   2       55.85       66.96      3.35 o 
  -6  16   2       51.90       57.53      3.71 o 
  -5  16   2        0.84        0.21      1.33 o 
  -4  16   2      142.16      149.66      5.55 o 
  -3  16   2      193.59      210.19      6.21 o 
  -2  16   2       32.40       27.08      3.14 o 
  -1  16   2        3.97        3.69      2.44 o 
   0  16   2       33.04       27.07      3.84 o 
   1  16   2        0.09       -0.02      1.44 o 
   2  16   2        1.66        3.54      1.97 o 
   3  16   2        7.92       10.87      2.32 o 
   4  16   2        8.05        4.25      2.38 o 
   5  16   2       17.33       11.04      4.16 o 
   6  16   2        4.43        1.95      1.62 o 
  -6  17   2        6.75        6.28      2.84 o 
  -5  17   2        9.30        4.38      2.38 o 
  -4  17   2       24.44       16.60      6.00 o 
  -3  17   2       21.00       16.67      4.12 o 
  -2  17   2       46.01       40.71      9.59 o 
  -1  17   2       31.51       28.54      6.33 o 
   0  17   2        9.48        5.80      2.39 o 
   1  17   2        7.74        7.10      2.39 o 
   2  17   2       46.39       52.21      3.54 o 
   3  17   2        4.26        1.70      2.17 o 
   4  17   2       29.52       29.57      7.18 o 
   5  17   2        8.98        6.34      2.83 o 
  -5  18   2        7.15        6.74      2.81 o 
  -4  18   2        0.44        1.38      2.74 o 
  -3  18   2       46.48       33.94     13.75 o 
  -2  18   2       62.85       67.62      4.28 o 
  -1  18   2        2.86        1.27      2.07 o 
   0  18   2       71.17       86.17      4.53 o 
   1  18   2        5.20        5.16      2.67 o 
   2  18   2        2.87        1.60      2.32 o 
   3  18   2       20.35       10.45      5.61 o 
   4  18   2       26.66       25.24      6.49 o 
  -4  19   2        0.56       -0.02      1.41 o 
  -3  19   2        0.22        0.21      2.67 o 
  -2  19   2       30.62       21.24      9.96 o 
  -1  19   2        1.89        1.56      2.77 o 
   0  19   2        0.58        1.23      2.62 o 
   1  19   2       12.93        6.32      3.19 o 
   2  19   2        0.81        0.84      2.02 o 
   3  19   2       34.30       28.77     11.54 o 
 -11   0   3       84.54       86.67      9.26 o 
  -9   0   3      435.52      425.32     10.94 o 
  -7   0   3      563.28      548.17      5.72 o 
  -5   0   3      229.82      236.23      2.87 o 
  -3   0   3     1257.46     1120.79     11.40 o 
  -1   0   3     3070.74     3043.28     45.17 o 
   1   0   3     2683.46     2349.59     24.19 o 
   3   0   3     2229.06     2101.98     19.41 o 
   5   0   3       14.68       25.30      1.04 o 
   7   0   3      337.60      327.77      8.54 o 
   9   0   3      104.66      119.15      8.32 o 
 -12   1   3       28.31       22.51      8.05 o 
 -11   1   3        2.98        1.95      2.81 o 
 -10   1   3       11.87        8.59      3.77 o 
  -9   1   3       17.75       18.98      0.82 o 
  -8   1   3      244.08      260.79      2.48 o 
  -7   1   3      330.35      353.54      3.27 o 
  -6   1   3       76.98       80.45      1.37 o 
  -5   1   3      164.28      181.80      1.92 o 
  -4   1   3      403.68      370.50      2.93 o 
  -3   1   3      269.90      237.53      2.25 o 
  -2   1   3     2116.68     1887.15     15.27 o 
  -1   1   3       14.60       22.43      0.35 o 
   0   1   3     5011.75     4935.21     43.43 o 
   1   1   3       27.59       25.48      0.70 o 
   2   1   3        1.20        3.32      0.53 o 
   3   1   3      220.02      195.72      1.87 o 
   4   1   3      695.21      668.27      4.48 o 
   5   1   3      125.91      127.46      1.43 o 
   6   1   3     2061.83     2085.88     16.31 o 
   7   1   3      316.36      329.70      6.98 o 
   8   1   3      325.37      357.85      7.53 o 
   9   1   3       47.97       56.56      4.38 o 
  10   1   3        5.77        1.43      2.27 o 
 -12   2   3       10.85       10.98      4.13 o 
 -11   2   3       10.14        9.56      3.43 o 
 -10   2   3        7.08        5.55      1.34 o 
  -9   2   3       87.30       90.75      1.85 o 
  -8   2   3       26.54       35.20      1.21 o 
  -7   2   3       81.74       79.76      1.46 o 
  -6   2   3      369.29      352.01      5.87 o 
  -5   2   3       44.49       54.14      1.20 o 
  -4   2   3     1118.56     1065.46      7.11 o 
  -3   2   3      845.96      862.96      7.91 o 
  -2   2   3        4.05        0.86      0.48 o 
  -1   2   3     6717.13     6506.10     60.79 o 
   0   2   3        0.46        1.20      0.34 o 
   1   2   3      182.14      146.62      1.36 o 
   2   2   3       12.51        7.32      0.61 o 
   3   2   3      813.89      842.80      5.86 o 
   5   2   3       13.61       15.38      0.76 o 
   6   2   3        3.67        7.20      0.57 o 
   7   2   3       38.93       45.06      4.71 o 
   8   2   3        1.81        2.53      2.43 o 
   9   2   3        1.25        2.61      3.36 o 
  10   2   3       14.66        5.97      4.33 o 
 -12   3   3        0.01       -0.54      2.33 o 
 -11   3   3        0.20        0.74      2.22 o 
 -10   3   3        2.48        1.41      0.48 o 
  -9   3   3       17.00       16.03      0.91 o 
  -8   3   3      146.96      136.00      1.87 o 
  -7   3   3      686.99      753.19      8.67 o 
  -6   3   3      112.37      118.03      1.51 o 
  -5   3   3        3.53        4.96      0.70 o 
  -4   3   3      340.66      382.26      3.34 o 
  -3   3   3      286.39      260.74      2.18 o 
  -2   3   3      561.48      480.60     10.28 o 
  -1   3   3     1946.28     1759.53     13.45 o 
   0   3   3      258.35      241.55      1.93 o 
   1   3   3     1002.20      988.78      6.66 o 
   2   3   3     4056.07     4117.59     26.75 o 
   3   3   3     3974.37     4110.82     27.69 o 
   4   3   3      112.79      148.41      2.00 o 
   5   3   3     1092.81     1145.91      8.20 o 
   6   3   3       65.45       58.73      1.17 o 
   7   3   3      208.48      216.72      7.55 o 
   8   3   3       97.90       84.25      5.98 o 
   9   3   3       46.35       59.65      4.65 o 
  10   3   3       25.59       12.99      9.47 o 
 -12   4   3        9.77        5.71      4.98 o 
 -11   4   3        0.57        0.57      2.88 o 
 -10   4   3       37.26       31.13      3.61 o 
  -9   4   3       39.99       41.40      1.77 o 
  -8   4   3       71.71       74.59      1.62 o 
  -7   4   3      193.43      217.88      3.49 o 
  -6   4   3        5.74        5.03      0.79 o 
  -5   4   3       59.78       72.44      1.27 o 
  -4   4   3      127.65      139.92      1.59 o 
  -3   4   3      800.18      850.09      6.34 o 
  -2   4   3      398.19      322.72      3.02 o 
  -1   4   3      498.88      412.50      4.97 o 
   0   4   3     1425.87     1356.43     10.92 o 
   1   4   3     2522.98     2293.38     15.74 o 
   2   4   3      244.82      205.95      2.50 o 
   3   4   3        0.38        1.39      0.67 o 
   4   4   3      106.64       89.24      1.25 o 
   5   4   3      178.13      160.20      2.04 o 
   6   4   3       17.43       19.19      0.96 o 
   7   4   3        0.85       -0.10      0.35 o 
   8   4   3       26.50       17.09      3.29 o 
   9   4   3        0.26        2.16      3.71 o 
  10   4   3        1.99        0.13      2.53 o 
 -12   5   3        3.28        2.49      4.09 o 
 -11   5   3        1.13        0.85      3.22 o 
 -10   5   3       48.56       48.82      2.60 o 
  -9   5   3        0.01        0.39      0.67 o 
  -8   5   3       93.93       96.06      2.06 o 
  -7   5   3       31.51       34.85      1.49 o 
  -6   5   3       20.29       20.24      1.21 o 
  -5   5   3       13.01       14.94      0.95 o 
  -4   5   3       22.05       38.18      1.07 o 
  -3   5   3       86.76       73.80      1.72 o 
  -2   5   3       32.13       44.35      1.31 o 
  -1   5   3      479.19      444.25      4.65 o 
   0   5   3     7180.90     7170.71     61.42 o 
   1   5   3      575.10      571.63      4.66 o 
   2   5   3     2503.26     2503.15     17.94 o 
   3   5   3       22.46       25.28      1.07 o 
   4   5   3       16.35       18.33      0.95 o 
   5   5   3       51.00       40.87      1.17 o 
   6   5   3       30.66       33.64      1.07 o 
   7   5   3       69.54       65.43      2.54 o 
   8   5   3       21.90       24.90      1.67 o 
   9   5   3        0.42        2.76      3.27 o 
  10   5   3       20.45       20.18     14.39 o 
 -12   6   3        5.78        4.08      4.21 o 
 -11   6   3        3.11        0.93      2.84 o 
 -10   6   3       60.13       61.11      8.53 o 
  -9   6   3        5.47        5.20      1.06 o 
  -8   6   3      128.01      139.67      2.60 o 
  -7   6   3        5.89        6.01      1.06 o 
  -6   6   3        1.28        1.61      0.87 o 
  -5   6   3      222.17      242.53      2.98 o 
  -4   6   3     2180.07     2276.58     17.36 o 
  -3   6   3     5320.55     5833.79     50.71 o 
  -2   6   3     2021.56     1963.73     16.10 o 
  -1   6   3     5125.15     5185.79     43.63 o 
   0   6   3     2075.25     1965.04     16.25 o 
   1   6   3     3822.81     3964.72     33.47 o 
   2   6   3      926.90      949.49      7.24 o 
   3   6   3       97.83      111.33      1.80 o 
   4   6   3      540.32      550.44      4.77 o 
   5   6   3      652.21      660.66      5.82 o 
   6   6   3       26.56       25.00      1.26 o 
   7   6   3        1.22        0.15      0.76 o 
   8   6   3       22.69       19.28      2.17 o 
   9   6   3        2.54        4.04      4.38 o 
  10   6   3        4.91        0.98      3.38 o 
 -11   7   3        9.99        9.61      5.24 o 
 -10   7   3        9.80        9.43      1.62 o 
  -9   7   3       52.78       58.39      2.88 o 
  -8   7   3        0.70        1.45      0.84 o 
  -7   7   3      156.37      159.23      2.55 o 
  -6   7   3      272.10      284.56      3.45 o 
  -5   7   3       32.49       24.63      1.21 o 
  -4   7   3      199.53      170.25      2.43 o 
  -3   7   3     3010.21     2926.68     25.61 o 
  -2   7   3       73.50       70.28      1.88 o 
  -1   7   3      990.49      846.14      7.66 o 
   0   7   3       28.94       29.82      1.37 o 
   1   7   3      934.96      914.75      8.57 o 
   2   7   3      416.65      429.99      4.22 o 
   3   7   3      832.50      870.39      7.44 o 
   4   7   3      334.32      333.17      3.73 o 
   5   7   3      435.21      447.50      4.62 o 
   6   7   3       64.75       64.13      2.24 o 
   7   7   3       35.08       31.12      1.70 o 
   8   7   3       10.74       11.28      1.91 o 
   9   7   3        0.04       -0.05      0.40 o 
  10   7   3       10.37        4.24      6.04 o 
 -11   8   3        0.01        0.15      0.91 o 
 -10   8   3       20.45       18.73      3.32 o 
  -9   8   3      105.19      111.12      4.15 o 
  -8   8   3        9.03        8.96      1.15 o 
  -7   8   3        7.09        7.70      1.09 o 
  -6   8   3       32.00       33.14      1.42 o 
  -5   8   3       46.58       51.86      1.61 o 
  -4   8   3        9.42        6.50      1.36 o 
  -3   8   3     5652.82     6057.18     54.97 o 
  -2   8   3      541.76      545.85      5.71 o 
  -1   8   3       17.18       11.37      1.33 o 
   0   8   3      146.06      158.98      2.84 o 
   1   8   3      508.17      522.72      5.83 o 
   2   8   3      786.06      807.31      7.56 o 
   3   8   3       40.73       35.12      1.73 o 
   4   8   3     1038.50     1057.78      9.09 o 
   5   8   3      262.68      254.45      3.34 o 
   6   8   3      249.82      276.56      4.90 o 
   7   8   3       54.71       47.27      1.91 o 
   8   8   3       11.35       14.39      3.01 o 
   9   8   3       28.84       11.09      5.51 o 
 -11   9   3        2.42        0.34      1.14 o 
 -10   9   3       10.79        4.39      2.80 o 
  -9   9   3        4.52        3.48      1.54 o 
  -8   9   3       91.12       93.88      2.98 o 
  -7   9   3        1.79        3.31      1.38 o 
  -6   9   3        9.46        8.32      1.45 o 
  -5   9   3       21.28       18.18      1.37 o 
  -4   9   3      143.68      149.20      2.84 o 
  -3   9   3      104.99       97.04      2.81 o 
  -2   9   3        0.60        6.39      1.98 o 
  -1   9   3       40.86       45.79      2.00 o 
   0   9   3     2086.21     2167.84     19.42 o 
   1   9   3      107.74      110.89      2.56 o 
   2   9   3      159.18      162.34      3.44 o 
   3   9   3      524.26      544.81      5.40 o 
   4   9   3        8.16        9.09      1.45 o 
   5   9   3       67.02       71.06      2.29 o 
   6   9   3      867.59      929.29     10.59 o 
   7   9   3        1.23        2.48      1.00 o 
   8   9   3       15.34       14.95      3.32 o 
   9   9   3        5.31        3.20      1.20 o 
 -10  10   3        4.74        1.39      1.28 o 
  -9  10   3       62.55       66.34      2.25 o 
  -8  10   3        6.10        4.45      1.23 o 
  -7  10   3        0.25        1.89      1.04 o 
  -6  10   3      187.15      195.63      3.60 o 
  -5  10   3      394.67      393.56      5.86 o 
  -4  10   3      693.53      719.83      8.24 o 
  -3  10   3     1675.88     1691.54     21.45 o 
  -2  10   3        9.58       30.76      5.86 o 
  -1  10   3      184.14      181.85      3.31 o 
   0  10   3      323.25      323.94      4.72 o 
   1  10   3      126.76      113.49      2.83 o 
   2  10   3      162.47      173.26      3.37 o 
   3  10   3      223.40      213.97      3.59 o 
   4  10   3      156.88      159.75      3.05 o 
   5  10   3      165.05      179.50      3.10 o 
   6  10   3       11.83       13.77      1.54 o 
   7  10   3      243.05      247.60      7.02 o 
   8  10   3        4.71        4.46      1.20 o 
   9  10   3       31.49       13.25      7.98 o 
 -10  11   3       40.28       37.75      4.51 o 
  -9  11   3        2.10        2.18      1.58 o 
  -8  11   3       62.60       66.12      3.27 o 
  -7  11   3       33.36       39.55      2.88 o 
  -6  11   3      305.98      302.51      4.72 o 
  -5  11   3       82.20       82.87      3.19 o 
  -4  11   3       67.53       66.51      2.69 o 
  -3  11   3        9.28       14.61      1.72 o 
  -2  11   3      307.11      310.15      4.66 o 
  -1  11   3      178.31      172.34      3.52 o 
   0  11   3      194.50      189.99      3.60 o 
   1  11   3       87.30       92.24      2.85 o 
   2  11   3      818.68      850.14     10.32 o 
   3  11   3      222.10      218.15      4.45 o 
   4  11   3        5.64        3.94      1.34 o 
   5  11   3      534.35      558.06      8.02 o 
   6  11   3       15.76       15.21      2.04 o 
   7  11   3       21.37       19.83      2.59 o 
   8  11   3        5.00        3.14      1.31 o 
 -10  12   3       43.55       40.78      6.71 o 
  -9  12   3        1.62        1.13      1.35 o 
  -8  12   3       16.90       16.09      1.81 o 
  -7  12   3        1.46        1.88      1.32 o 
  -6  12   3      557.51      590.43      8.66 o 
  -5  12   3       92.30       93.84      3.06 o 
  -4  12   3       66.59       64.71      3.18 o 
  -3  12   3       46.47       47.56      2.80 o 
  -2  12   3      748.36      766.63      9.84 o 
  -1  12   3        1.29        0.71      1.39 o 
   0  12   3      139.65      141.23      3.64 o 
   1  12   3        0.03       -0.51      1.07 o 
   2  12   3      144.13      150.33      3.51 o 
   3  12   3        3.27        2.73      1.72 o 
   4  12   3      388.82      395.30      5.70 o 
   5  12   3        9.10        7.82      1.76 o 
   6  12   3        3.42        1.38      1.15 o 
   7  12   3       12.01       10.84      2.47 o 
   8  12   3      104.26      110.39      6.55 o 
  -9  13   3        9.11        7.70      1.73 o 
  -8  13   3        7.10        6.98      1.73 o 
  -7  13   3       31.07       32.92      2.64 o 
  -6  13   3       53.33       49.82      2.99 o 
  -5  13   3      124.10      131.04      4.37 o 
  -4  13   3      126.16      128.59      4.27 o 
  -3  13   3        9.41       10.84      1.97 o 
  -2  13   3       22.68       23.59      2.27 o 
  -1  13   3      364.46      351.53      5.69 o 
   0  13   3      165.88      170.99      4.28 o 
   1  13   3        1.92        0.99      1.44 o 
   2  13   3        0.20        0.58      1.31 o 
   3  13   3      469.39      479.27      6.95 o 
   4  13   3      143.47      148.22      3.95 o 
   5  13   3        9.13        9.80      1.86 o 
   6  13   3       10.87        7.06      1.73 o 
   7  13   3       88.78       89.92      4.29 o 
  -9  14   3       47.28       47.44      6.29 o 
  -8  14   3        7.22        7.16      2.47 o 
  -7  14   3       34.02       42.52      2.62 o 
  -6  14   3      147.78      142.68      6.69 o 
  -5  14   3       67.72       77.81      3.42 o 
  -4  14   3       25.97       26.44      2.75 o 
  -3  14   3       48.22       53.31      3.50 o 
  -2  14   3        2.68        2.39      1.95 o 
  -1  14   3      190.29      193.66      5.78 o 
   0  14   3      116.98      112.84      4.33 o 
   1  14   3      355.49      368.16      6.26 o 
   2  14   3       33.36       35.64      2.66 o 
   3  14   3       36.29       28.71      2.99 o 
   4  14   3       10.52        9.00      2.11 o 
   5  14   3      136.24      145.73      4.04 o 
   6  14   3        0.46        0.08      1.22 o 
   7  14   3        0.43        0.28      1.20 o 
  -8  15   3       38.45       22.72      5.27 o 
  -7  15   3        1.72        0.28      1.27 o 
  -6  15   3        9.28        7.48      1.89 o 
  -5  15   3       47.72       46.13      3.68 o 
  -4  15   3       20.33       18.03      2.79 o 
  -3  15   3        6.53        6.12      2.03 o 
  -2  15   3      176.96      170.14      4.59 o 
  -1  15   3        6.43        9.90      2.24 o 
   0  15   3      358.10      363.46      7.12 o 
   1  15   3      251.38      241.83      5.50 o 
   2  15   3       93.15       88.99      4.29 o 
   3  15   3       16.15       14.03      2.32 o 
   4  15   3        0.00        0.04      1.58 o 
   5  15   3       14.86       12.51      2.20 o 
   6  15   3        2.07        2.68      1.86 o 
  -7  16   3        1.78        0.87      1.72 o 
  -6  16   3        0.48        0.73      1.60 o 
  -5  16   3       74.74       74.19      3.75 o 
  -4  16   3       27.26       22.55      6.50 o 
  -3  16   3        1.00        1.92      2.14 o 
  -2  16   3       65.74       78.90      4.49 o 
  -1  16   3        6.21        4.85      2.53 o 
   0  16   3        8.51        8.52      2.83 o 
   1  16   3      161.92      167.47      5.00 o 
   2  16   3        5.52        5.38      2.14 o 
   3  16   3        6.80        6.05      2.31 o 
   4  16   3       87.95       97.15      4.86 o 
   5  16   3      191.40      193.79      5.94 o 
  -6  17   3        2.69       -0.22      1.66 o 
  -5  17   3        3.63        3.11      2.31 o 
  -4  17   3        1.37        1.40      2.29 o 
  -3  17   3       19.88       14.29      3.88 o 
  -2  17   3       23.70       25.32      5.71 o 
  -1  17   3      100.86      105.12      4.52 o 
   0  17   3       23.36       23.44      3.04 o 
   1  17   3       64.77       68.98      3.92 o 
   2  17   3       15.41       11.52      2.87 o 
   3  17   3        1.16        0.72      1.69 o 
   4  17   3        6.51        5.70      2.94 o 
   5  17   3        3.66        1.93      2.12 o 
  -5  18   3       19.18       12.12      3.71 o 
  -4  18   3        5.17        1.93      3.41 o 
  -3  18   3       22.68       18.56      5.19 o 
  -2  18   3      126.78      139.14      5.36 o 
  -1  18   3       16.83       14.03      4.30 o 
   0  18   3        8.99        6.84      2.83 o 
   1  18   3        1.94        1.05      2.27 o 
   2  18   3        3.71        3.66      2.31 o 
   3  18   3       29.19       29.46      5.76 o 
  -3  19   3       18.65        9.20      5.00 o 
  -2  19   3       22.16       16.52      8.34 o 
  -1  19   3       30.37       10.83      6.04 o 
   0  19   3       17.79       16.19      4.37 o 
   1  19   3       13.97       11.22      3.54 o 
   2  19   3        1.00        0.35      1.84 o 
 -12   0   4        4.88       -0.33      3.71 o 
 -10   0   4      730.59      755.65     38.73 o 
  -8   0   4       18.12       17.89      1.21 o 
  -6   0   4      522.89      589.59      8.98 o 
  -4   0   4     4419.68     4741.73     54.89 o 
  -2   0   4      693.75      600.70      9.75 o 
   0   0   4      270.24      293.76      4.18 o 
   2   0   4      201.23      153.11      3.14 o 
   4   0   4     1568.99     1520.75     12.98 o 
   6   0   4      433.63      477.93      6.43 o 
   8   0   4      135.15      163.66      7.19 o 
  10   0   4        2.82        0.74      2.98 o 
 -12   1   4       15.16        0.21      2.21 o 
 -11   1   4      323.22      334.24     28.99 o 
 -10   1   4       33.12       28.47      1.30 o 
  -9   1   4        1.21        1.22      1.04 o 
  -8   1   4       92.98      102.60      1.78 o 
  -7   1   4      368.88      406.56      3.94 o 
  -6   1   4       16.18       23.54      0.91 o 
  -5   1   4     1435.08     1560.82     10.44 o 
  -4   1   4     1864.30     1843.22     14.89 o 
  -3   1   4      496.24      530.54      5.88 o 
  -2   1   4      287.37      239.57      2.22 o 
  -1   1   4      692.43      602.05      7.73 o 
   0   1   4      161.98      122.71      1.68 o 
   1   1   4     4751.08     4848.48     34.87 o 
   2   1   4      743.94      755.79      5.23 o 
   3   1   4     2202.88     2250.75     15.34 o 
   4   1   4      260.83      268.89      2.80 o 
   5   1   4      198.54      209.71      2.43 o 
   6   1   4      227.82      224.08      2.41 o 
   7   1   4      419.47      409.50     13.49 o 
   8   1   4       21.20       18.98      4.33 o 
   9   1   4        0.26        0.58      2.28 o 
  10   1   4       13.05        6.31      5.75 o 
 -12   2   4        0.03        0.38      2.32 o 
 -11   2   4        5.02        2.03      0.56 o 
 -10   2   4       60.70       66.48      2.95 o 
  -9   2   4      474.96      518.58      6.27 o 
  -8   2   4        9.81        9.43      0.95 o 
  -7   2   4      157.04      184.06      2.25 o 
  -6   2   4        2.19        4.12      0.68 o 
  -5   2   4      216.90      191.03      2.09 o 
  -4   2   4      110.68      135.51      1.74 o 
  -3   2   4      929.26      913.93      8.32 o 
  -2   2   4       14.06       25.55      1.16 o 
  -1   2   4     1988.78     1875.45     16.73 o 
   0   2   4       43.55       42.69      0.82 o 
   1   2   4      270.07      196.30      1.87 o 
   2   2   4      324.59      347.01      2.77 o 
   3   2   4      668.66      720.12      5.33 o 
   4   2   4       70.03       90.46      1.61 o 
   5   2   4      602.31      595.15      4.92 o 
   6   2   4      326.91      340.70      6.18 o 
   7   2   4        3.88        0.53      0.98 o 
   8   2   4        0.95        3.33      2.46 o 
   9   2   4       14.30       11.41      4.49 o 
  10   2   4        2.12       -1.05      3.43 o 
 -12   3   4       43.96       46.05     14.57 o 
 -11   3   4        3.10        2.41      0.62 o 
 -10   3   4      190.85      201.86      4.36 o 
  -9   3   4       74.79       82.56      2.91 o 
  -8   3   4       99.07      109.58      2.34 o 
  -7   3   4        2.09        2.47      0.74 o 
  -6   3   4      311.42      345.98      3.54 o 
  -5   3   4       54.57       54.81      1.35 o 
  -4   3   4      558.79      544.61      4.67 o 
  -3   3   4       86.88       63.05      1.06 o 
  -2   3   4      262.92      257.35      3.55 o 
  -1   3   4     4665.00     4866.64     94.78 o 
   0   3   4     1518.49     1432.90     11.09 o 
   1   3   4      593.27      497.13      3.81 o 
   2   3   4      176.35      154.60      1.79 o 
   3   3   4        0.51        5.18      0.82 o 
   4   3   4       47.73       44.43      1.38 o 
   5   3   4      317.22      350.95      3.41 o 
   6   3   4      736.44      752.52      7.57 o 
   7   3   4      186.96      160.67      4.70 o 
   8   3   4       79.70       70.89      5.09 o 
   9   3   4        3.16        1.35      2.73 o 
  10   3   4       31.22       24.28     14.34 o 
 -12   4   4        1.64        2.25      3.33 o 
 -11   4   4        0.15        0.28      0.58 o 
 -10   4   4       30.47       25.68      2.30 o 
  -9   4   4      111.76      127.19      2.49 o 
  -8   4   4      156.29      160.18      3.29 o 
  -7   4   4      339.54      359.95      8.54 o 
  -6   4   4      460.11      485.42      5.68 o 
  -5   4   4      350.07      362.36      3.85 o 
  -4   4   4      789.72      815.41      7.67 o 
  -3   4   4        2.26        3.95      0.58 o 
  -2   4   4      447.01      397.28      3.94 o 
  -1   4   4      717.06      754.58      5.60 o 
   0   4   4     4596.59     4859.75     35.78 o 
   1   4   4     1452.55     1400.08     10.23 o 
   3   4   4       66.54       83.94      1.42 o 
   4   4   4      405.94      392.63      3.83 o 
   5   4   4      372.75      377.72      3.86 o 
   6   4   4      194.94      183.04      4.57 o 
   7   4   4       22.76       18.15      1.16 o 
   8   4   4        2.79        2.26      0.50 o 
   9   4   4        0.15       -0.93      3.46 o 
  10   4   4        4.08        1.31      3.94 o 
 -12   5   4        8.90        4.11      4.70 o 
 -11   5   4        8.79        8.48      1.42 o 
 -10   5   4        5.65        8.53      1.33 o 
  -9   5   4      103.08       92.75      2.53 o 
  -8   5   4       16.68       13.40      1.50 o 
  -7   5   4      378.34      387.36      4.99 o 
  -6   5   4       30.07       28.68      1.25 o 
  -5   5   4        5.84        6.48      0.78 o 
  -4   5   4     2120.91     2289.74     17.57 o 
  -3   5   4     1042.71      946.67      7.68 o 
  -2   5   4      205.01      174.46      3.74 o 
  -1   5   4        0.82        0.17      0.69 o 
   0   5   4      258.08      283.09      3.12 o 
   1   5   4       68.96       57.69      1.30 o 
   2   5   4       27.57       30.70      1.16 o 
   3   5   4     1789.97     1742.25     12.43 o 
   4   5   4       13.41       13.24      1.20 o 
   5   5   4      133.61      130.33      3.03 o 
   6   5   4      197.39      205.27      2.97 o 
   7   5   4     1136.61     1114.22     25.69 o 
   8   5   4        0.00       -0.03      0.48 o 
   9   5   4        0.92        0.00      2.88 o 
 -12   6   4        1.05        1.47      3.18 o 
 -11   6   4        0.42        0.53      0.94 o 
 -10   6   4        2.90        1.78      1.10 o 
  -9   6   4       34.45       36.95      2.30 o 
  -8   6   4       22.65       20.55      1.76 o 
  -7   6   4       39.83       46.66      1.96 o 
  -6   6   4      524.77      571.12      5.24 o 
  -5   6   4      498.25      503.39      4.90 o 
  -4   6   4      586.27      542.94      5.21 o 
  -3   6   4     1748.66     1637.56     14.52 o 
  -2   6   4     2364.34     2211.34     19.69 o 
  -1   6   4      579.73      601.08      6.75 o 
   0   6   4       66.21       53.53      1.66 o 
   1   6   4       30.53       35.79      1.22 o 
   2   6   4       21.17       28.53      1.27 o 
   3   6   4       42.63       48.86      1.57 o 
   4   6   4      535.87      545.32      5.34 o 
   5   6   4      288.45      297.22      4.20 o 
   6   6   4      104.03       99.03      2.20 o 
   7   6   4       15.09       13.72      1.28 o 
   8   6   4        0.04       -0.01      0.54 o 
   9   6   4       15.37       12.25      7.71 o 
 -11   7   4        1.33        0.92      1.25 o 
 -10   7   4       10.39        7.86      1.56 o 
  -9   7   4       26.41       26.47      2.16 o 
  -8   7   4       74.21       76.72      2.63 o 
  -7   7   4      196.16      196.58      3.03 o 
  -6   7   4      159.59      158.55      2.43 o 
  -5   7   4      201.38      229.45      3.13 o 
  -4   7   4      496.16      490.70      4.84 o 
  -3   7   4     2918.64     3055.71     27.35 o 
  -2   7   4      541.43      589.96      6.61 o 
  -1   7   4       33.50       36.29      1.72 o 
   0   7   4      877.45      824.97      7.68 o 
   1   7   4       36.36       50.49      3.11 o 
   2   7   4       10.12       13.11      1.18 o 
   3   7   4       36.49       30.75      1.38 o 
   4   7   4      499.26      492.15      5.03 o 
   5   7   4       36.31       37.04      1.84 o 
   6   7   4      153.98      135.32      3.89 o 
   7   7   4      178.07      171.29      4.59 o 
   8   7   4       20.88       17.88      2.87 o 
   9   7   4       14.83        6.74      5.19 o 
 -11   8   4        2.72        1.31      0.96 o 
 -10   8   4       15.20        9.47      3.70 o 
  -9   8   4       85.89       95.47      3.04 o 
  -8   8   4       54.74       55.50      1.87 o 
  -7   8   4       39.00       32.72      1.67 o 
  -6   8   4        9.83       10.05      1.25 o 
  -5   8   4      154.19      159.87      2.97 o 
  -4   8   4        1.25        1.23      0.77 o 
  -3   8   4        3.76        0.83      1.34 o 
  -2   8   4     1674.94     1761.02     17.60 o 
  -1   8   4     1380.83     1347.08     13.32 o 
   0   8   4      363.91      378.54      4.71 o 
   1   8   4       80.91      101.52      2.58 o 
   2   8   4       37.80       33.86      1.60 o 
   3   8   4       36.61       36.18      1.66 o 
   4   8   4       98.85       97.74      2.28 o 
   5   8   4      309.32      305.49      3.93 o 
   6   8   4      120.94      128.29      2.70 o 
   7   8   4       15.26       13.84      1.95 o 
   8   8   4        3.85        2.20      1.47 o 
   9   8   4       31.20       15.73     12.11 o 
 -11   9   4        9.83        3.64      1.70 o 
 -10   9   4        3.90        2.74      1.44 o 
  -9   9   4        8.45        7.82      1.89 o 
  -8   9   4       29.95       31.93      2.10 o 
  -7   9   4      175.21      199.14      3.99 o 
  -6   9   4       56.28       55.22      2.20 o 
  -5   9   4      113.01      108.58      2.47 o 
  -4   9   4      538.90      579.49      7.75 o 
  -3   9   4      447.32      447.62      6.20 o 
  -2   9   4       19.03       21.41      1.90 o 
  -1   9   4      347.12      361.47      4.93 o 
   0   9   4      689.48      695.11      7.95 o 
   1   9   4      116.33      112.54      2.52 o 
   2   9   4      132.39      126.55      2.66 o 
   3   9   4      414.14      423.94      5.12 o 
   4   9   4       31.26       34.45      1.94 o 
   5   9   4      427.22      441.64      6.72 o 
   6   9   4        3.38        3.39      1.26 o 
   7   9   4        5.73        4.71      1.09 o 
   8   9   4       11.72        7.50      2.30 o 
   9   9   4        2.58        0.00      2.08 o 
 -10  10   4       28.04       28.51      4.26 o 
  -9  10   4        0.29        0.12      0.77 o 
  -8  10   4       72.64       77.33      2.71 o 
  -7  10   4       12.94       13.69      1.72 o 
  -6  10   4        2.14        1.86      1.19 o 
  -5  10   4       37.77       38.43      1.95 o 
  -4  10   4      261.46      263.10      4.57 o 
  -3  10   4      137.68      128.08      3.06 o 
  -2  10   4      252.98      260.13      4.40 o 
  -1  10   4      638.81      607.72      7.71 o 
   0  10   4       19.71       30.50      6.12 o 
   1  10   4      183.71      179.13      3.88 o 
   2  10   4        7.20        7.81      1.61 o 
   3  10   4        0.00        0.52      1.09 o 
   4  10   4       92.66       85.24      2.37 o 
   5  10   4       19.44       23.61      1.92 o 
   6  10   4        0.44        0.11      0.78 o 
   7  10   4       11.12        7.42      1.64 o 
   8  10   4       26.90       22.16      6.39 o 
 -10  11   4        0.58        0.39      1.34 o 
  -9  11   4       65.37       70.28      3.37 o 
  -8  11   4       62.32       68.29      2.97 o 
  -7  11   4      141.21      153.12      4.15 o 
  -6  11   4       86.93       88.49      2.64 o 
  -5  11   4       43.68       42.02      3.28 o 
  -4  11   4       46.02       47.31      2.45 o 
  -3  11   4       15.89       15.39      2.03 o 
  -2  11   4      110.82      112.76      3.35 o 
  -1  11   4        2.53        2.69      1.37 o 
   0  11   4       61.40       63.22      2.47 o 
   1  11   4      281.98      271.83      4.76 o 
   2  11   4      121.49      130.42      3.73 o 
   3  11   4       74.80       77.19      2.53 o 
   4  11   4      209.38      197.35      4.14 o 
   5  11   4        4.89        4.84      1.53 o 
   6  11   4        1.16        0.14      0.97 o 
   7  11   4        0.36        0.77      1.37 o 
   8  11   4        4.01        4.03      1.30 o 
 -10  12   4       14.92        9.08      2.62 o 
  -9  12   4       22.37       20.70      2.00 o 
  -8  12   4       26.38       24.54      2.33 o 
  -7  12   4        1.03        1.32      1.26 o 
  -6  12   4      175.78      179.35      4.90 o 
  -5  12   4       67.78       85.06      3.13 o 
  -4  12   4      512.96      544.67      7.92 o 
  -3  12   4       58.61       61.85      4.30 o 
  -2  12   4        4.96        7.65      1.93 o 
  -1  12   4       85.04       97.32      3.68 o 
   0  12   4        0.04       -0.34      1.15 o 
   1  12   4      184.95      180.49      3.93 o 
   2  12   4        8.26        7.46      2.05 o 
   3  12   4        2.28        0.96      1.22 o 
   4  12   4        7.54        9.81      1.87 o 
   5  12   4      343.61      386.40      6.77 o 
   6  12   4       42.60       42.66      5.18 o 
   7  12   4       19.47       16.31      2.40 o 
  -9  13   4        3.40        2.02      1.95 o 
  -8  13   4      107.17      112.18      3.44 o 
  -7  13   4        0.14       -0.24      1.14 o 
  -6  13   4       66.46       64.75      3.17 o 
  -5  13   4        6.86        5.51      2.18 o 
  -4  13   4      134.99      131.94      4.61 o 
  -3  13   4       62.72       70.97      3.13 o 
  -2  13   4       42.77       36.91      2.58 o 
  -1  13   4        2.46        1.30      1.47 o 
   0  13   4       38.05       43.71      2.72 o 
   1  13   4       16.17       14.44      2.49 o 
   2  13   4      127.39      131.60      4.01 o 
   3  13   4        8.30        8.72      1.84 o 
   4  13   4       15.63       14.51      1.92 o 
   5  13   4       17.21       18.84      3.08 o 
   6  13   4        3.12        3.27      1.73 o 
   7  13   4       20.57       19.80      2.60 o 
  -8  14   4        0.68        2.53      2.18 o 
  -7  14   4       12.41       13.52      2.07 o 
  -6  14   4       68.84       72.07      3.15 o 
  -5  14   4       42.14       45.21      3.01 o 
  -4  14   4        0.65        0.55      1.75 o 
  -3  14   4        0.39        2.37      1.83 o 
  -2  14   4       10.06        7.05      2.37 o 
  -1  14   4       12.26        9.62      2.58 o 
   0  14   4        1.62        2.76      1.82 o 
   1  14   4       14.00       14.18      2.29 o 
   2  14   4      147.21      153.59      4.25 o 
   3  14   4       13.03       14.70      2.57 o 
   4  14   4       56.27       62.57      2.95 o 
   5  14   4      103.06       95.28      3.68 o 
   6  14   4       29.89       23.76      2.68 o 
  -8  15   4        0.01        0.70      1.59 o 
  -7  15   4       18.33       13.32      4.44 o 
  -6  15   4        5.98        4.26      1.78 o 
  -5  15   4       45.06       44.05      3.73 o 
  -4  15   4        7.83        9.08      2.49 o 
  -3  15   4        0.46        0.52      1.45 o 
  -2  15   4       45.95       44.51      3.12 o 
  -1  15   4       13.16       10.97      2.45 o 
   0  15   4       19.96       23.25      2.89 o 
   1  15   4        9.55       10.73      2.85 o 
   2  15   4        3.83        3.67      1.96 o 
   3  15   4       32.24       24.89      6.37 o 
   4  15   4       16.01       15.90      2.63 o 
   5  15   4        1.54        2.76      1.88 o 
   6  15   4       33.19       25.05      3.07 o 
  -7  16   4        6.57        7.82      2.79 o 
  -6  16   4       22.37       14.97      3.95 o 
  -5  16   4       29.01       29.94      3.37 o 
  -4  16   4        0.24       -0.72      1.81 o 
  -3  16   4        4.42        4.30      2.33 o 
  -2  16   4       22.04       17.32      3.21 o 
  -1  16   4        0.55        1.01      2.06 o 
   0  16   4        3.18        2.39      2.04 o 
   1  16   4      158.14      187.40      5.31 o 
   2  16   4       23.99       21.85      5.12 o 
   3  16   4       28.15       14.98      5.31 o 
   4  16   4        0.60        0.83      1.79 o 
   5  16   4       11.28        9.72      2.56 o 
  -6  17   4        7.29        4.76      2.07 o 
  -5  17   4        1.17        1.76      2.73 o 
  -4  17   4        9.20       11.32      2.99 o 
  -3  17   4       30.67       31.58      3.38 o 
  -2  17   4       23.44       26.09      3.26 o 
  -1  17   4        3.94        3.29      2.30 o 
   0  17   4        0.04        0.42      1.67 o 
   1  17   4       17.20        7.78      5.26 o 
   2  17   4       18.40        9.73      5.15 o 
   3  17   4        5.78        4.97      2.67 o 
   4  17   4        3.81        4.89      3.05 o 
  -5  18   4       39.69       46.13      4.29 o 
  -4  18   4       14.92       14.69      3.74 o 
  -3  18   4        0.24        0.07      1.83 o 
  -2  18   4        1.85        3.50      2.91 o 
  -1  18   4        6.88        1.40      2.30 o 
   0  18   4       11.68        6.37      3.90 o 
   1  18   4       15.44       12.31      6.09 o 
   2  18   4       26.09       18.90      8.75 o 
  -2  19   4        0.11        1.37      2.31 o 
  -1  19   4       28.96       20.23      9.34 o 
   0  19   4        1.04        1.09      2.18 o 
 -11   0   5       64.21       66.65      6.79 o 
  -9   0   5      106.23      122.14      3.13 o 
  -7   0   5      122.46      131.40      2.63 o 
  -5   0   5      418.79      399.60      6.24 o 
  -3   0   5     1295.13     1246.71     22.58 o 
  -1   0   5       23.64       10.60      2.73 o 
   1   0   5     3771.31     4214.14     49.02 o 
   3   0   5       53.43       73.81      2.87 o 
   5   0   5      119.00      136.97      3.37 o 
   7   0   5       62.02       64.74      4.68 o 
   9   0   5        1.19        0.92      4.10 o 
 -12   1   5        0.28        0.11      2.21 o 
 -11   1   5        3.64        2.16      0.93 o 
 -10   1   5        5.52        5.21      1.19 o 
  -9   1   5        1.85        0.97      0.81 o 
  -8   1   5       85.24       89.76      2.51 o 
  -7   1   5      257.90      259.66      3.74 o 
  -6   1   5      185.17      181.87      3.05 o 
  -5   1   5      669.01      649.59      5.29 o 
  -4   1   5      258.92      240.98      4.09 o 
  -3   1   5        0.18        1.31      0.57 o 
  -2   1   5      489.95      563.81      7.24 o 
  -1   1   5        0.37        1.30      0.49 o 
   0   1   5      388.77      410.96      4.88 o 
   1   1   5      153.43      151.80      3.03 o 
   2   1   5       29.80       44.66      1.12 o 
   3   1   5      145.86      127.91      1.75 o 
   4   1   5      245.01      215.69      2.43 o 
   5   1   5       47.30       42.04      1.33 o 
   6   1   5       18.17       19.86      1.01 o 
   7   1   5       55.78       55.45      1.73 o 
   8   1   5       17.28       15.85      3.29 o 
   9   1   5        1.39       -0.43      2.36 o 
 -12   2   5        0.92       -0.51      3.15 o 
 -11   2   5       11.01       10.30      1.08 o 
 -10   2   5       45.29       52.84      1.83 o 
  -9   2   5       94.90      100.50      2.25 o 
  -8   2   5      107.83      106.22      2.10 o 
  -7   2   5      101.44      123.65      2.18 o 
  -6   2   5       78.35       70.88      1.61 o 
  -5   2   5      499.58      483.31      5.01 o 
  -4   2   5      634.63      657.93      5.80 o 
  -3   2   5      823.13      807.68      7.82 o 
  -2   2   5      606.50      494.31      5.95 o 
  -1   2   5      932.59      912.89      7.07 o 
   0   2   5      364.70      337.95      3.40 o 
   1   2   5     2502.71     2607.36     17.26 o 
   2   2   5       93.11       86.25      1.32 o 
   3   2   5       99.85      112.59      1.91 o 
   4   2   5      441.04      444.46      4.42 o 
   5   2   5      163.56      164.32      2.65 o 
   6   2   5        1.23        1.12      0.71 o 
   7   2   5        0.72        1.04      0.57 o 
   8   2   5       38.65       29.65      3.63 o 
   9   2   5        8.14        1.31      2.48 o 
 -12   3   5        4.58        2.13      2.53 o 
 -11   3   5        0.02       -0.03      0.60 o 
 -10   3   5       40.08       42.84      2.40 o 
  -9   3   5       57.47       52.87      1.74 o 
  -8   3   5        0.98        0.65      0.69 o 
  -7   3   5      386.15      408.71      4.00 o 
  -6   3   5      300.38      335.91      3.11 o 
  -5   3   5        5.64        3.03      0.87 o 
  -4   3   5      231.53      242.29      3.47 o 
  -3   3   5     1043.75     1003.59     10.92 o 
  -2   3   5      495.00      458.61      5.15 o 
  -1   3   5      593.59      546.64      6.02 o 
   0   3   5     1700.17     1655.60     13.20 o 
   1   3   5      107.63       98.53      1.62 o 
   2   3   5       77.72       86.08      1.58 o 
   3   3   5      121.02      106.72      1.89 o 
   4   3   5        6.33        6.32      0.82 o 
   5   3   5      230.43      222.93      3.18 o 
   6   3   5       26.89       31.67      1.71 o 
   7   3   5       61.95       64.67      1.98 o 
   8   3   5        1.33        0.70      0.53 o 
   9   3   5        0.01       -1.11      2.49 o 
 -12   4   5        6.67        3.19      4.05 o 
 -11   4   5       46.84       27.04      7.62 o 
 -10   4   5        0.06       -0.48      0.85 o 
  -9   4   5      212.12      249.72      3.54 o 
  -8   4   5      191.70      200.66      6.39 o 
  -7   4   5        9.34        9.11      1.03 o 
  -6   4   5        1.31        0.37      0.74 o 
  -5   4   5       10.90        4.05      0.91 o 
  -4   4   5      381.79      422.21      4.89 o 
  -3   4   5      389.12      475.80      8.48 o 
  -2   4   5       11.40       20.69      1.38 o 
  -1   4   5     4631.02     4732.52     38.59 o 
   0   4   5      473.67      564.61      5.49 o 
   1   4   5       91.51       90.20      1.61 o 
   2   4   5        5.57        3.10      0.84 o 
   3   4   5       55.75       56.12      1.50 o 
   4   4   5      780.45      771.33      6.47 o 
   5   4   5     2725.03     2776.27     20.00 o 
   6   4   5      316.31      316.02      4.32 o 
   7   4   5        5.04        7.30      0.97 o 
   8   4   5        5.86        5.92      0.79 o 
   9   4   5       23.03       15.53     10.78 o 
 -12   5   5        6.12        2.29      3.31 o 
 -11   5   5       23.39       23.88      1.67 o 
 -10   5   5       43.77       46.40      2.32 o 
  -9   5   5       17.55       19.64      1.61 o 
  -8   5   5        4.48        4.33      1.25 o 
  -7   5   5       29.98       30.81      1.68 o 
  -6   5   5       56.91       53.86      2.18 o 
  -5   5   5      271.23      293.73      3.63 o 
  -4   5   5     2225.96     2166.28     27.43 o 
  -3   5   5       63.70       84.20      2.29 o 
  -2   5   5       13.02       11.85      2.19 o 
  -1   5   5        0.01       -0.46      0.43 o 
   0   5   5     1553.16     1569.81     11.90 o 
   1   5   5        5.50        6.45      0.96 o 
   2   5   5       74.74       80.69      2.08 o 
   3   5   5       28.91       35.20      1.66 o 
   4   5   5        2.96        3.33      1.08 o 
   5   5   5        0.82        1.12      1.00 o 
   6   5   5       38.68       47.49      1.66 o 
   7   5   5        4.22        2.31      1.31 o 
   8   5   5       44.57       41.11      5.52 o 
   9   5   5        2.34       -0.44      2.91 o 
 -11   6   5       12.04        8.72      2.07 o 
 -10   6   5       17.20       18.14      2.25 o 
  -9   6   5       71.27       80.94      2.58 o 
  -8   6   5       47.98       52.29      2.37 o 
  -7   6   5        0.27        1.27      1.04 o 
  -6   6   5        5.06        4.99      1.22 o 
  -5   6   5       22.10       28.01      1.21 o 
  -4   6   5       11.01       17.77      1.17 o 
  -3   6   5       73.16       69.97      1.71 o 
  -2   6   5       15.13       18.22      1.59 o 
  -1   6   5        2.61        6.37      1.13 o 
   0   6   5      181.41      153.81      2.15 o 
   1   6   5       17.37       18.66      1.08 o 
   2   6   5      319.11      298.43      3.43 o 
   3   6   5       81.35       68.60      4.85 o 
   4   6   5      733.50      733.47      7.41 o 
   5   6   5      229.55      256.83      3.81 o 
   6   6   5      151.79      143.16      3.38 o 
   7   6   5        2.15        1.47      0.89 o 
   8   6   5        3.36        2.90      1.08 o 
   9   6   5        9.39        6.12      4.50 o 
 -11   7   5        0.64        0.96      1.47 o 
 -10   7   5        6.02        2.60      1.32 o 
  -9   7   5       61.69       54.20      2.32 o 
  -8   7   5      210.76      224.85      3.98 o 
  -7   7   5     1079.97     1151.11     11.08 o 
  -6   7   5      206.36      210.69      3.24 o 
  -5   7   5       63.92       67.54      2.13 o 
  -4   7   5        0.51        1.15      0.69 o 
  -3   7   5      268.25      271.78      4.32 o 
  -2   7   5      298.83      292.15      5.18 o 
  -1   7   5      294.47      275.96      4.22 o 
   0   7   5       99.20       82.64      1.79 o 
   1   7   5      946.17      995.99      8.67 o 
   2   7   5       93.50      107.40      2.25 o 
   3   7   5     1798.26     1837.85     16.42 o 
   4   7   5       70.11       66.69      2.23 o 
   5   7   5      278.57      269.72      5.34 o 
   6   7   5        3.11        2.08      1.35 o 
   7   7   5       14.57       23.81      2.48 o 
   8   7   5       10.43        8.69      1.72 o 
 -11   8   5        0.67        0.24      0.81 o 
 -10   8   5        3.32        0.77      1.29 o 
  -9   8   5        0.89        0.34      1.11 o 
  -8   8   5       12.56       15.97      1.96 o 
  -7   8   5      259.74      252.40      3.92 o 
  -6   8   5      297.34      295.17      4.68 o 
  -5   8   5      383.92      388.30      4.60 o 
  -4   8   5        2.40        3.44      1.17 o 
  -3   8   5      124.57      122.08      3.19 o 
  -2   8   5     1357.97     1349.11     13.63 o 
  -1   8   5      384.94      399.58      5.47 o 
   0   8   5       22.99       21.38      1.20 o 
   1   8   5       68.76       71.12      2.00 o 
   2   8   5      867.12      899.36      8.86 o 
   3   8   5      120.78      124.50      2.58 o 
   4   8   5      187.97      208.57      3.45 o 
   5   8   5      313.38      312.56      5.63 o 
   6   8   5        0.32       -0.04      0.77 o 
   7   8   5       18.02       12.42      2.08 o 
   8   8   5        4.16        3.20      1.02 o 
 -11   9   5        0.02        0.41      1.49 o 
 -10   9   5       27.36       21.36      6.54 o 
  -9   9   5        4.24        3.83      1.44 o 
  -8   9   5      274.63      282.20      4.80 o 
  -7   9   5      275.91      288.84      5.11 o 
  -6   9   5        0.70        0.37      0.86 o 
  -5   9   5      606.68      609.07      6.75 o 
  -4   9   5      464.11      465.68      6.77 o 
  -3   9   5       39.03       33.88      2.70 o 
  -2   9   5      344.72      343.49      5.46 o 
  -1   9   5       38.22       45.35      2.45 o 
   0   9   5      211.33      239.33      4.38 o 
   1   9   5      219.68      250.89      4.02 o 
   2   9   5      134.49      134.84      2.77 o 
   3   9   5      131.20      145.33      2.99 o 
   4   9   5        4.14        2.38      1.16 o 
   5   9   5       11.43        9.71      2.05 o 
   6   9   5        2.85        3.50      1.91 o 
   7   9   5       29.69       30.95      5.81 o 
   8   9   5        4.57        2.05      1.42 o 
 -10  10   5        3.25        0.92      1.56 o 
  -9  10   5       17.81       16.75      2.28 o 
  -8  10   5      108.69      101.25      2.94 o 
  -7  10   5       25.70       29.77      2.46 o 
  -6  10   5       74.87       74.20      3.12 o 
  -5  10   5     1453.98     1533.17     15.70 o 
  -4  10   5       85.18       83.37      3.95 o 
  -3  10   5      561.78      535.35      6.98 o 
  -2  10   5      196.32      190.03      3.81 o 
  -1  10   5      252.42      253.30      4.23 o 
   0  10   5        3.39        2.99      1.45 o 
   1  10   5      617.17      646.05      6.94 o 
   2  10   5        5.00        4.45      1.42 o 
   3  10   5        0.26        0.44      1.08 o 
   4  10   5      290.69      287.02      5.05 o 
   5  10   5      124.01      131.85      2.99 o 
   6  10   5       58.94       61.36      2.73 o 
   7  10   5       13.07        9.18      2.06 o 
   8  10   5        2.89        1.40      1.35 o 
 -10  11   5        9.02        5.30      2.16 o 
  -9  11   5       12.30        8.73      1.84 o 
  -8  11   5       32.19       25.69      2.10 o 
  -7  11   5      154.83      168.75      4.01 o 
  -6  11   5      162.65      183.21      4.13 o 
  -5  11   5      606.72      640.09      8.21 o 
  -4  11   5        2.25        4.53      1.74 o 
  -3  11   5      613.57      618.51      8.17 o 
  -2  11   5      103.64      105.05      3.55 o 
  -1  11   5      146.63      153.14      3.89 o 
   0  11   5      685.78      721.24      9.06 o 
   1  11   5       38.44       38.48      2.52 o 
   2  11   5       77.33       70.18      2.39 o 
   3  11   5      215.97      221.82      4.66 o 
   4  11   5       60.50       60.33      2.52 o 
   5  11   5        8.00        8.02      1.91 o 
   6  11   5       79.09       92.94      4.73 o 
   7  11   5        5.29        3.73      1.72 o 
  -9  12   5        1.67        2.48      1.55 o 
  -8  12   5       24.74       22.44      2.25 o 
  -7  12   5        3.84        3.96      1.73 o 
  -6  12   5      114.80      125.96      3.43 o 
  -5  12   5      157.21      158.01      4.30 o 
  -4  12   5       56.13       56.70      3.36 o 
  -3  12   5        9.54        6.95      3.04 o 
  -2  12   5      580.75      628.95     10.70 o 
  -1  12   5      292.16      315.31      6.74 o 
   0  12   5        9.76       16.21      2.32 o 
   1  12   5      152.94      154.95      4.50 o 
   2  12   5        8.29       12.06      1.99 o 
   3  12   5        1.09        0.71      1.27 o 
   4  12   5       46.85       53.10      3.45 o 
   5  12   5        2.10        1.44      1.42 o 
   6  12   5       30.81       20.56      2.44 o 
   7  12   5        0.07        0.42      1.10 o 
  -9  13   5        6.69        5.89      2.59 o 
  -8  13   5        6.22        5.61      2.00 o 
  -7  13   5       52.83       57.77      2.75 o 
  -6  13   5        1.63        0.94      1.40 o 
  -5  13   5       14.01       12.24      2.68 o 
  -4  13   5      401.55      427.58      7.53 o 
  -3  13   5       10.23       12.39      2.42 o 
  -2  13   5       43.00       44.77      2.96 o 
  -1  13   5      116.86      112.79      3.87 o 
   0  13   5        5.47        5.78      2.07 o 
   1  13   5        0.03        0.66      1.42 o 
   2  13   5      120.22      115.01      3.75 o 
   3  13   5      227.16      231.37      5.07 o 
   4  13   5        5.83        4.40      1.79 o 
   5  13   5        3.34        1.43      1.46 o 
   6  13   5       10.02        6.23      2.26 o 
  -8  14   5        7.33        5.14      2.29 o 
  -7  14   5        4.45        2.44      1.60 o 
  -6  14   5       28.38       24.80      2.90 o 
  -5  14   5       17.36       17.29      2.54 o 
  -4  14   5        5.45        6.50      2.58 o 
  -3  14   5       57.29       58.31      3.29 o 
  -2  14   5      223.23      232.69      5.37 o 
  -1  14   5      592.59      635.92      9.55 o 
   0  14   5      124.57      121.81      4.15 o 
   1  14   5       19.69       18.38      2.52 o 
   2  14   5       26.31       22.15      2.78 o 
   3  14   5       24.30       22.79      2.49 o 
   4  14   5       13.96       13.23      2.47 o 
   5  14   5      169.93      172.36      7.03 o 
   6  14   5       14.48       12.04      2.31 o 
  -8  15   5        0.05        0.66      1.56 o 
  -7  15   5        9.21        3.80      2.56 o 
  -6  15   5        0.59        0.53      1.30 o 
  -5  15   5       19.25       17.11      3.19 o 
  -4  15   5       53.77       51.77      4.60 o 
  -3  15   5        6.00        4.87      2.33 o 
  -2  15   5       65.48       67.59      3.76 o 
  -1  15   5       61.89       70.61      4.17 o 
   0  15   5       67.52       76.63      4.55 o 
   1  15   5       18.41       13.40      3.55 o 
   2  15   5      118.02      118.59      4.74 o 
   3  15   5        7.23        7.54      2.53 o 
   4  15   5       46.18       59.02      3.34 o 
   5  15   5        0.09        0.19      1.81 o 
  -7  16   5        0.22        0.74      1.72 o 
  -6  16   5        0.01        0.81      1.69 o 
  -5  16   5       37.51       41.24      4.23 o 
  -4  16   5        0.00       -0.35      1.61 o 
  -3  16   5       21.55       21.37      3.00 o 
  -2  16   5        0.14        0.27      1.53 o 
  -1  16   5       70.64       82.24      4.16 o 
   0  16   5       51.13       42.76      8.68 o 
   1  16   5        1.61        2.25      2.07 o 
   2  16   5       30.60       23.38      6.99 o 
   3  16   5       56.19       59.08      4.72 o 
   4  16   5        6.69        5.11      2.63 o 
  -6  17   5        1.81        1.67      1.80 o 
  -5  17   5        8.65        7.52      3.68 o 
  -4  17   5       31.84       29.86      4.14 o 
  -3  17   5       95.35      106.03      5.19 o 
  -2  17   5        4.10        5.03      2.48 o 
  -1  17   5        0.06        0.30      1.65 o 
   0  17   5       27.41       11.38      8.20 o 
   1  17   5       12.15        7.02      4.57 o 
   2  17   5        0.01       -0.07      1.44 o 
   3  17   5      172.86      194.24      7.74 o 
  -4  18   5        2.07        3.50      2.55 o 
  -3  18   5        3.15        2.90      2.50 o 
  -2  18   5       32.52       33.68      3.83 o 
  -1  18   5        3.96        2.82      2.41 o 
   0  18   5        8.21        4.24      2.61 o 
   1  18   5        0.49        0.11      1.59 o 
 -12   0   6       77.77       90.09      9.79 o 
 -10   0   6        0.05       -0.06      0.96 o 
  -8   0   6       26.86       35.02      2.86 o 
  -6   0   6     1506.53     1635.55     23.74 o 
  -4   0   6      780.33      897.54     11.15 o 
  -2   0   6      184.72      207.30      5.81 o 
   0   0   6     2757.00     2900.41     33.59 o 
   2   0   6      923.07      865.70     11.84 o 
   4   0   6      554.95      574.48      8.08 o 
   6   0   6      573.08      591.74     14.15 o 
   8   0   6        0.01        0.94      1.28 o 
 -12   1   6        1.90       -0.09      2.60 o 
 -11   1   6        7.12        4.22      1.63 o 
 -10   1   6        3.53        2.39      1.10 o 
  -9   1   6       11.29       14.48      1.46 o 
  -8   1   6       10.01        7.09      1.27 o 
  -7   1   6      433.49      486.92      5.30 o 
  -6   1   6        1.89       11.24      3.53 o 
  -5   1   6      131.63      143.56      2.56 o 
  -4   1   6      236.95      201.59      3.48 o 
  -3   1   6     1114.16     1083.30     12.94 o 
  -2   1   6      871.37      811.74     25.46 o 
  -1   1   6      957.27      976.63     10.88 o 
   0   1   6      248.90      214.00      2.64 o 
   1   1   6      143.12      123.82      2.12 o 
   2   1   6       17.58       18.69      1.11 o 
   3   1   6     2434.54     2483.05     20.34 o 
   4   1   6      223.91      237.25      3.55 o 
   5   1   6      120.36      129.10      4.42 o 
   6   1   6        5.06        6.12      1.22 o 
   7   1   6        0.09        0.24      0.57 o 
   8   1   6        1.12        0.55      0.72 o 
   9   1   6       45.20        2.84      6.21 o 
 -12   2   6       17.50        0.58      4.14 o 
 -11   2   6        9.72        4.90      1.81 o 
 -10   2   6       14.73       12.70      2.15 o 
  -9   2   6       57.10       74.03      2.24 o 
  -8   2   6        0.38        0.65      0.78 o 
  -7   2   6       16.48       25.03      1.41 o 
  -6   2   6      779.97      873.63     14.24 o 
  -5   2   6      254.05      226.72      2.74 o 
  -4   2   6       48.81       53.47      1.51 o 
  -3   2   6      323.42      302.33      4.25 o 
  -2   2   6      106.43      105.18      2.49 o 
  -1   2   6     1635.52     1611.05     13.15 o 
   0   2   6      122.41      112.07      3.64 o 
   1   2   6      222.82      214.90      2.68 o 
   2   2   6       37.09       40.04      1.59 o 
   3   2   6      999.99     1024.14      8.16 o 
   4   2   6      650.54      697.36     10.41 o 
   5   2   6     1610.33     1642.54     13.75 o 
   6   2   6       54.86       65.77      1.73 o 
   7   2   6        9.37        5.62      0.95 o 
   8   2   6        0.47        0.41      0.67 o 
   9   2   6       18.17        6.26      3.68 o 
 -12   3   6        3.50        0.82      2.68 o 
 -11   3   6        9.49        6.57      1.62 o 
 -10   3   6        6.86        8.64      1.38 o 
  -9   3   6      114.62      116.61      2.91 o 
  -8   3   6        8.58        6.52      1.18 o 
  -7   3   6       18.97       21.98      1.66 o 
  -6   3   6      447.53      462.25     12.98 o 
  -5   3   6        7.10        7.80      0.85 o 
  -4   3   6      767.53      701.85      9.82 o 
  -3   3   6       95.11       88.89      3.00 o 
  -2   3   6      408.43      411.70      5.99 o 
  -1   3   6       57.13       48.76      2.50 o 
   0   3   6      115.81      122.78      1.81 o 
   1   3   6      436.36      411.42      3.76 o 
   2   3   6        6.40        7.22      1.01 o 
   3   3   6        4.34        5.78      1.03 o 
   4   3   6      975.90      974.82      8.84 o 
   5   3   6       56.06       52.74      5.52 o 
   6   3   6       49.23       51.91      1.63 o 
   7   3   6       78.75       73.62      1.86 o 
   8   3   6        4.59        3.35      0.86 o 
 -12   4   6        3.51        0.47      6.19 o 
 -11   4   6       57.71       55.93      9.63 o 
 -10   4   6        1.86        3.54      1.11 o 
  -9   4   6      304.19      342.62      5.98 o 
  -8   4   6        0.06        0.27      0.77 o 
  -7   4   6       40.38       47.29      1.93 o 
  -6   4   6        7.83        9.97      1.19 o 
  -5   4   6      544.07      587.97      7.71 o 
  -4   4   6      140.79      157.22      3.50 o 
  -3   4   6      228.47      255.75      4.06 o 
  -2   4   6      722.69      690.71      8.26 o 
  -1   4   6      780.20      765.91      8.51 o 
   0   4   6      856.77      832.26      7.42 o 
   1   4   6       65.81       75.22      2.19 o 
   2   4   6      865.41      869.40      6.74 o 
   3   4   6       59.14       54.41      1.84 o 
   4   4   6        0.17        1.38      1.06 o 
   5   4   6      293.67      297.50      4.72 o 
   6   4   6      105.97      102.35      2.43 o 
   7   4   6        0.74        0.73      0.95 o 
   8   4   6       51.47       51.01      3.70 o 
 -12   5   6        1.10        0.53      3.26 o 
 -11   5   6       29.18       30.04      4.94 o 
 -10   5   6        1.07        0.50      0.93 o 
  -9   5   6      241.63      242.65      4.88 o 
  -8   5   6       10.10       10.90      1.50 o 
  -7   5   6       81.47       89.57      2.45 o 
  -6   5   6       13.51       11.22      1.46 o 
  -5   5   6      315.54      325.45      4.02 o 
  -4   5   6      117.76      105.11      3.07 o 
  -3   5   6      947.50      914.14     10.27 o 
  -2   5   6       68.61       74.44      2.46 o 
  -1   5   6       17.34       11.91      1.28 o 
   0   5   6        5.73        5.13      0.74 o 
   1   5   6       18.94       17.12      1.39 o 
   2   5   6       34.41       37.35      1.61 o 
   3   5   6      434.18      410.41      4.99 o 
   4   5   6       15.20       13.55      1.71 o 
   5   5   6      153.66      139.58      4.01 o 
   6   5   6       52.20       41.43      1.93 o 
   7   5   6      284.58      295.41     10.40 o 
   8   5   6        0.29        0.20      1.06 o 
 -11   6   6        0.30        0.62      1.10 o 
 -10   6   6       14.59       10.00      1.90 o 
  -9   6   6        8.74        3.80      1.40 o 
  -8   6   6      133.06      131.85      2.95 o 
  -7   6   6       14.73       16.09      1.69 o 
  -6   6   6       44.27       42.24      1.66 o 
  -5   6   6      105.69      100.06      2.29 o 
  -4   6   6      361.94      324.74     13.43 o 
  -3   6   6        8.48       10.34      1.83 o 
  -2   6   6     1156.05     1134.30     13.13 o 
  -1   6   6        0.64        0.59      0.55 o 
   0   6   6      680.41      671.06      7.48 o 
   1   6   6        6.60        4.83      1.36 o 
   2   6   6      515.45      529.47      6.14 o 
   3   6   6      169.98      171.35      3.36 o 
   4   6   6       11.27       10.88      1.83 o 
   5   6   6       86.19       85.66      2.98 o 
   6   6   6       51.76       50.09      1.94 o 
   7   6   6       61.58       62.64      2.90 o 
   8   6   6       34.21       13.55      7.90 o 
 -11   7   6        0.41        0.26      1.47 o 
 -10   7   6       83.66       88.09      3.34 o 
  -9   7   6        7.41        5.50      1.90 o 
  -8   7   6        7.71        6.29      1.55 o 
  -7   7   6      100.41      110.83      3.31 o 
  -6   7   6       19.46       18.68      2.05 o 
  -5   7   6      143.35      134.75      2.97 o 
  -4   7   6      450.94      462.14      4.71 o 
  -3   7   6      375.10      375.63      5.00 o 
  -2   7   6      258.16      231.10      2.76 o 
  -1   7   6      333.27      330.92      4.23 o 
   0   7   6       82.71       79.62      1.77 o 
   1   7   6      141.72      141.71      2.65 o 
   2   7   6        9.34       10.07      1.54 o 
   3   7   6      140.06      134.42      3.26 o 
   4   7   6       26.48       20.95      1.98 o 
   5   7   6      639.88      640.50     13.24 o 
   6   7   6       21.87       15.79      2.23 o 
   7   7   6       18.87       14.18      3.68 o 
   8   7   6        2.03        0.94      1.48 o 
 -11   8   6        2.33        1.17      1.46 o 
 -10   8   6        0.45        0.81      1.37 o 
  -9   8   6       22.83       24.34      2.46 o 
  -8   8   6       63.40       65.83      3.11 o 
  -7   8   6       10.65       12.34      1.89 o 
  -6   8   6        0.91       -0.38      1.28 o 
  -5   8   6     1061.14     1053.78     13.42 o 
  -4   8   6       37.91       31.54      1.80 o 
  -3   8   6       96.12       88.19      2.71 o 
  -2   8   6      254.13      288.34      4.42 o 
  -1   8   6        1.97        1.69      0.68 o 
   0   8   6       17.03       19.83      1.45 o 
   1   8   6      343.86      357.81      4.84 o 
   2   8   6       70.54       72.72      2.29 o 
   3   8   6      153.93      163.34      4.55 o 
   4   8   6       66.59       70.57      2.45 o 
   5   8   6      342.59      372.44      9.87 o 
   6   8   6       27.10       30.72      2.20 o 
   7   8   6       14.41        6.45      2.23 o 
 -10   9   6       14.80        9.75      2.01 o 
  -9   9   6       47.83       49.06      2.52 o 
  -8   9   6       21.47       21.42      2.27 o 
  -7   9   6      192.63      204.61      4.74 o 
  -6   9   6      122.81      118.31      3.04 o 
  -5   9   6       30.16       32.41      2.56 o 
  -4   9   6      301.76      286.41      8.33 o 
  -3   9   6      299.67      286.10      5.54 o 
  -2   9   6      156.87      171.55      4.63 o 
  -1   9   6       24.22       32.99      2.50 o 
   0   9   6       34.18       28.91      1.83 o 
   1   9   6       71.95       60.36      2.07 o 
   2   9   6      314.14      327.23      4.66 o 
   3   9   6      887.66      910.56      9.89 o 
   4   9   6      317.28      315.25      5.10 o 
   5   9   6       15.25        8.96      1.83 o 
   6   9   6        3.49        3.41      1.52 o 
   7   9   6        7.30        4.79      1.52 o 
 -10  10   6        3.83        1.94      1.87 o 
  -9  10   6       13.07       10.43      2.45 o 
  -8  10   6        6.70        6.21      2.07 o 
  -7  10   6       58.00       50.44      2.80 o 
  -6  10   6      193.98      208.74      4.30 o 
  -5  10   6       70.73       64.63      2.47 o 
  -4  10   6       23.63       17.29      2.29 o 
  -3  10   6      506.26      468.99      7.65 o 
  -2  10   6       69.10       60.07      2.88 o 
  -1  10   6       28.99       29.35      2.59 o 
   0  10   6       35.00       39.05      2.22 o 
   1  10   6      323.26      319.66      4.90 o 
   2  10   6       16.47       14.56      1.76 o 
   3  10   6        8.57        9.54      1.64 o 
   4  10   6        1.83        0.92      1.37 o 
   5  10   6       12.04       10.50      2.04 o 
   6  10   6       28.59       20.57      3.26 o 
   7  10   6        5.24        1.97      1.67 o 
 -10  11   6       10.84        8.29      2.56 o 
  -9  11   6        1.53        1.33      1.58 o 
  -8  11   6       15.40       11.03      1.88 o 
  -7  11   6       12.67       15.85      2.04 o 
  -6  11   6        6.70        4.50      1.71 o 
  -5  11   6      189.10      190.34      4.22 o 
  -4  11   6      130.82      146.74      4.10 o 
  -3  11   6        0.40        0.45      1.34 o 
  -2  11   6      179.93      181.64      4.26 o 
  -1  11   6       96.76       97.53      3.26 o 
   0  11   6      121.10      109.90      2.87 o 
   1  11   6      153.43      169.98      3.91 o 
   2  11   6       33.34       28.08      2.39 o 
   3  11   6      447.49      463.91      9.31 o 
   4  11   6       32.09       35.87      2.58 o 
   5  11   6        4.14        4.83      1.55 o 
   6  11   6       37.91       28.23      5.61 o 
  -9  12   6       23.14       21.63      2.89 o 
  -8  12   6       15.64       12.52      2.09 o 
  -7  12   6       12.14       14.49      2.11 o 
  -6  12   6       48.38       47.83      2.82 o 
  -5  12   6        0.80        0.24      1.08 o 
  -4  12   6       74.01       79.85      3.45 o 
  -3  12   6        0.06        0.13      1.21 o 
  -2  12   6      129.43      130.56      4.74 o 
  -1  12   6       59.99       72.81      3.90 o 
   0  12   6       26.91       25.46      2.67 o 
   1  12   6        6.72        9.25      1.73 o 
   2  12   6        0.12        0.87      1.27 o 
   3  12   6       70.04       77.39      3.36 o 
   4  12   6        7.30        8.57      1.80 o 
   5  12   6       88.69       91.90      4.12 o 
   6  12   6        0.92        0.28      1.67 o 
  -9  13   6       12.38       11.63      2.30 o 
  -8  13   6        0.06        0.06      1.06 o 
  -7  13   6       45.46       44.80      2.79 o 
  -6  13   6        4.24        2.06      1.71 o 
  -5  13   6        8.36        7.36      1.73 o 
  -4  13   6       10.58       10.42      3.03 o 
  -3  13   6       74.94       81.50      4.82 o 
  -2  13   6       65.61       69.74      4.24 o 
  -1  13   6      286.09      288.90      7.39 o 
   0  13   6       99.35      110.96      4.64 o 
   1  13   6       13.32       13.23      2.47 o 
   2  13   6       24.95       25.55      2.59 o 
   3  13   6        0.01        0.19      1.16 o 
   4  13   6       40.16       46.74      3.38 o 
   5  13   6        0.47        1.07      1.46 o 
  -8  14   6       49.42       57.75      3.64 o 
  -7  14   6        0.33        0.04      1.40 o 
  -6  14   6       32.14       29.34      2.73 o 
  -5  14   6        7.12        6.62      1.74 o 
  -4  14   6       27.54       21.86      3.41 o 
  -3  14   6        8.90       16.42      2.68 o 
  -2  14   6        5.66        8.96      2.60 o 
  -1  14   6        6.26        2.79      1.99 o 
   0  14   6       62.19       75.24      3.69 o 
   1  14   6        2.49        1.23      1.71 o 
   2  14   6        0.40        2.63      1.70 o 
   3  14   6       22.72       26.53      2.83 o 
   4  14   6       10.06        8.43      2.27 o 
   5  14   6       17.36       13.21      2.56 o 
  -7  15   6       23.30       22.12      6.74 o 
  -6  15   6       60.69       61.04      3.20 o 
  -5  15   6        3.86        4.50      1.99 o 
  -4  15   6       11.91       13.65      3.29 o 
  -3  15   6       15.13       16.41      3.37 o 
  -2  15   6        3.45        3.81      2.58 o 
  -1  15   6        0.88        0.54      1.71 o 
   0  15   6        0.17        0.33      1.53 o 
   1  15   6      197.10      204.90      7.08 o 
   2  15   6        0.03        0.12      1.63 o 
   3  15   6       32.72       29.17      6.16 o 
   4  15   6       14.36       14.87      2.98 o 
  -6  16   6       18.30       16.33      3.05 o 
  -5  16   6       26.95       33.43      4.86 o 
  -4  16   6        2.43        4.75      2.46 o 
  -3  16   6        4.83        5.74      2.51 o 
  -2  16   6        7.84        4.99      3.12 o 
  -1  16   6       73.25       85.41      4.42 o 
   0  16   6       61.07       62.21      4.36 o 
   1  16   6        0.24       -0.29      1.46 o 
   2  16   6       16.44       11.26      3.95 o 
   3  16   6        1.02        1.17      2.01 o 
  -5  17   6        0.38        0.43      2.29 o 
  -4  17   6        6.43        8.51      2.89 o 
  -3  17   6        5.99        5.80      2.90 o 
  -2  17   6        0.37        0.80      2.16 o 
  -1  17   6        0.01       -0.25      1.73 o 
   0  17   6       29.61       26.30     11.71 o 
   1  17   6       11.03        7.51      4.04 o 
  -2  18   6        0.21       -0.85      2.16 o 
 -11   0   7        8.17        2.60      3.19 o 
  -9   0   7        5.82        6.67      1.60 o 
  -7   0   7       41.75       40.37      4.80 o 
  -5   0   7     1898.77     1921.72     32.28 o 
  -3   0   7      563.05      573.17     12.62 o 
  -1   0   7     1419.32     1409.67     16.97 o 
   1   0   7       32.77       31.55      1.90 o 
   3   0   7       88.98       80.73      2.62 o 
   5   0   7      439.88      467.58     18.75 o 
   7   0   7       39.28       47.63      4.49 o 
 -12   1   7       14.60        5.19      2.68 o 
 -11   1   7        4.97        1.22      1.25 o 
 -10   1   7        0.24        0.37      0.76 o 
  -9   1   7       20.44       16.33      1.34 o 
  -8   1   7       58.06       59.96      2.39 o 
  -7   1   7       20.37       20.93      1.91 o 
  -6   1   7      143.56      153.25      2.86 o 
  -5   1   7      188.06      185.85      3.17 o 
  -4   1   7      238.40      230.47      3.77 o 
  -3   1   7      255.05      240.78      2.91 o 
  -2   1   7       96.70      121.75      1.97 o 
  -1   1   7      366.05      344.09      4.30 o 
   0   1   7       73.23       67.77      1.70 o 
   1   1   7        5.33        4.27      0.90 o 
   2   1   7        0.00        0.60      0.92 o 
   3   1   7       54.24       49.63      1.88 o 
   4   1   7       11.56       14.32      1.52 o 
   5   1   7       97.49       88.31      2.32 o 
   6   1   7        2.05        4.20      1.10 o 
   7   1   7        8.59        6.25      1.07 o 
 -12   2   7        1.15        0.55      1.55 o 
 -11   2   7        0.28        0.70      1.12 o 
 -10   2   7       11.21        7.65      1.28 o 
  -9   2   7       26.44       29.79      1.85 o 
  -8   2   7      162.20      163.50      5.70 o 
  -7   2   7       13.14       11.20      1.70 o 
  -6   2   7      210.12      216.11      3.23 o 
  -5   2   7      276.46      289.07      3.77 o 
  -4   2   7       76.54       47.27      8.67 o 
  -3   2   7       60.64       52.87      2.28 o 
  -2   2   7      554.39      502.19      7.34 o 
  -1   2   7        1.54        1.88      0.72 o 
   0   2   7      109.79      101.21      2.01 o 
   1   2   7       55.27       60.44      1.66 o 
   2   2   7       13.59        9.68      1.48 o 
   3   2   7      794.18      792.43      7.72 o 
   4   2   7        5.58        5.81      1.74 o 
   5   2   7        4.62        3.54      1.25 o 
   6   2   7       40.08       47.24      1.88 o 
   7   2   7        7.08        6.24      1.10 o 
   8   2   7        2.53       -0.21      2.75 o 
 -12   3   7        2.58        1.87      1.64 o 
 -11   3   7       17.79       20.37      1.81 o 
 -10   3   7        0.41       -0.01      0.78 o 
  -9   3   7        4.88        3.71      1.31 o 
  -8   3   7       75.94       83.19      3.76 o 
  -7   3   7       30.11       34.34      2.25 o 
  -6   3   7      150.65      145.30      3.95 o 
  -5   3   7        3.29        4.17      1.71 o 
  -4   3   7       59.08       65.60      8.80 o 
  -3   3   7       87.02       81.84      2.90 o 
  -2   3   7      399.94      385.19      5.96 o 
  -1   3   7      329.11      375.02      7.21 o 
   0   3   7       84.03       93.65      2.34 o 
   1   3   7       32.09       30.81      1.18 o 
   2   3   7      168.61      175.88      3.50 o 
   3   3   7      105.65      118.50      7.12 o 
   4   3   7     1197.98     1197.53     10.81 o 
   5   3   7       29.69       29.36      1.76 o 
   6   3   7       39.35       34.42      2.09 o 
   7   3   7       36.59       43.86      1.93 o 
   8   3   7        0.65        0.01      1.78 o 
 -11   4   7        9.07        8.07      1.74 o 
 -10   4   7       11.14       10.45      1.81 o 
  -9   4   7      224.69      268.08      6.50 o 
  -8   4   7      118.29      130.48      3.78 o 
  -7   4   7      141.24      149.49      3.57 o 
  -6   4   7       28.91       29.83      2.21 o 
  -5   4   7      322.97      320.66      5.33 o 
  -4   4   7        9.98        6.00      2.09 o 
  -3   4   7       40.80       39.87      2.88 o 
  -2   4   7        5.76        7.73      1.71 o 
  -1   4   7       55.94       75.58      9.47 o 
   0   4   7      175.37      194.24      3.69 o 
   1   4   7        7.54        6.59      1.26 o 
   2   4   7        0.04        3.79      2.36 o 
   3   4   7      816.84      859.15      8.01 o 
   4   4   7        8.32        8.18      1.59 o 
   5   4   7      138.15      142.42      2.98 o 
   6   4   7       42.36       55.14      2.43 o 
   7   4   7        0.03        0.38      0.81 o 
   8   4   7        0.06       -0.09      2.11 o 
 -11   5   7        8.17        5.92      1.86 o 
 -10   5   7        3.14        4.47      1.58 o 
  -9   5   7       98.15      103.55      3.50 o 
  -8   5   7       38.31       29.82      4.58 o 
  -7   5   7        1.63       -0.82      1.28 o 
  -6   5   7      301.86      299.80      5.40 o 
  -5   5   7        8.88       12.51      1.95 o 
  -4   5   7      292.91      285.49      7.11 o 
  -3   5   7       81.69       75.78      3.67 o 
  -2   5   7       38.05       31.67      2.79 o 
  -1   5   7      159.49      159.93      4.40 o 
   0   5   7        3.14        2.64      0.71 o 
   1   5   7      178.46      166.97      3.76 o 
   2   5   7      134.25      137.44      2.93 o 
   3   5   7     1087.72     1057.56     11.14 o 
   4   5   7      142.45      144.75      2.87 o 
   5   5   7        4.08        2.20      1.29 o 
   6   5   7        4.43        3.32      1.49 o 
   7   5   7        1.18        0.75      1.09 o 
 -11   6   7       69.00       69.10      3.95 o 
 -10   6   7       23.19       20.83      2.54 o 
  -9   6   7      274.93      315.18      6.22 o 
  -8   6   7      126.99      120.44      3.13 o 
  -7   6   7      311.20      323.80      5.70 o 
  -6   6   7      123.80      121.67      2.56 o 
  -5   6   7      305.42      315.77      5.71 o 
  -4   6   7      347.39      329.78      7.11 o 
  -3   6   7      119.83      110.77      4.45 o 
  -2   6   7      115.09      106.90      4.08 o 
  -1   6   7       76.92       85.86      4.38 o 
   0   6   7       51.70       43.65      1.85 o 
   1   6   7       70.40       66.20      2.32 o 
   2   6   7       40.53       42.99      2.42 o 
   3   6   7      434.63      465.73      6.23 o 
   4   6   7       20.46       24.34      1.94 o 
   5   6   7       63.40       65.97      2.22 o 
   6   6   7       26.24       30.03      2.23 o 
   7   6   7       14.14        9.63      2.61 o 
 -11   7   7        3.84        3.21      2.27 o 
 -10   7   7        0.00        0.00      0.87 o 
  -9   7   7      125.20      124.37      4.03 o 
  -8   7   7       12.76       10.43      1.90 o 
  -7   7   7       80.91       95.56      3.89 o 
  -6   7   7       44.43       46.13      2.20 o 
  -5   7   7       52.15       46.00      1.99 o 
  -4   7   7        1.07        0.31      1.73 o 
  -3   7   7      630.81      645.03      9.13 o 
  -2   7   7      158.24      162.00      4.42 o 
  -1   7   7       69.75       65.46      3.56 o 
   0   7   7       17.88       17.26      2.10 o 
   1   7   7      352.12      340.27      4.94 o 
   2   7   7       23.34       19.69      2.69 o 
   3   7   7      420.44      433.28      5.65 o 
   4   7   7       63.24       62.38      2.73 o 
   5   7   7      382.33      406.88      7.69 o 
   6   7   7        0.02       -0.42      0.93 o 
   7   7   7       28.55       26.36      6.48 o 
 -11   8   7        0.25       -0.28      1.19 o 
 -10   8   7        7.91        7.42      1.89 o 
  -9   8   7       11.02       13.52      1.97 o 
  -8   8   7      157.97      180.37      4.61 o 
  -7   8   7        4.19        3.57      1.28 o 
  -6   8   7       35.81       43.54      2.28 o 
  -5   8   7      877.00      835.83     28.43 o 
  -4   8   7       11.22       10.56      2.57 o 
  -3   8   7       41.36       39.35      2.83 o 
  -2   8   7      144.69      149.62      3.54 o 
  -1   8   7        0.07        0.66      0.80 o 
   0   8   7      230.42      234.65      4.89 o 
   1   8   7        2.02        0.36      0.95 o 
   2   8   7       13.53       15.45      2.17 o 
   3   8   7      189.88      199.41      4.02 o 
   4   8   7       26.50       25.33      2.71 o 
   5   8   7        2.68        0.89      1.40 o 
   6   8   7       63.22       71.68      4.55 o 
   7   8   7        1.47        0.73      1.30 o 
 -10   9   7       28.68       21.26      3.36 o 
  -9   9   7       49.12       53.84      6.70 o 
  -8   9   7        0.01       -0.31      1.26 o 
  -7   9   7       15.07       18.99      1.83 o 
  -6   9   7       23.09       23.27      2.37 o 
  -5   9   7       41.89       45.77      2.72 o 
  -4   9   7     1211.88     1228.18     15.74 o 
  -3   9   7        0.02        0.44      0.73 o 
  -2   9   7      122.09      130.06      5.61 o 
  -1   9   7        0.60        0.76      0.88 o 
   0   9   7       13.87       10.05      1.63 o 
   1   9   7        0.02        1.43      1.08 o 
   2   9   7       49.68       45.59      2.94 o 
   3   9   7       30.91       30.00      2.75 o 
   4   9   7      179.05      176.07      6.41 o 
   5   9   7        1.35        3.28      1.52 o 
   6   9   7        5.02        3.00      1.54 o 
 -10  10   7        0.71        0.56      1.72 o 
  -9  10   7        1.67        2.64      1.94 o 
  -8  10   7        9.06       10.30      1.87 o 
  -7  10   7       77.36       74.04      2.96 o 
  -6  10   7       37.20       36.28      1.86 o 
  -5  10   7      302.81      289.69      6.79 o 
  -4  10   7        0.42       -0.09      1.02 o 
  -3  10   7      422.98      414.41      7.50 o 
  -2  10   7      128.29      120.19      3.96 o 
  -1  10   7      106.00      112.69      6.01 o 
   0  10   7      115.98      115.67      4.20 o 
   1  10   7      258.37      250.14      5.73 o 
   2  10   7        1.90        2.89      1.34 o 
   3  10   7        7.34        8.78      2.52 o 
   4  10   7        0.22        1.31      1.33 o 
   5  10   7       19.60       15.26      2.36 o 
   6  10   7        2.62        2.41      2.01 o 
  -9  11   7       12.59       10.65      2.36 o 
  -8  11   7        1.83        0.33      1.35 o 
  -7  11   7      111.31      117.02      4.20 o 
  -6  11   7        2.18        2.39      1.19 o 
  -5  11   7        2.60        2.00      1.61 o 
  -4  11   7      123.30      129.30      5.25 o 
  -3  11   7       98.07      100.89      4.41 o 
  -2  11   7      119.33      119.37      4.58 o 
  -1  11   7        9.05        6.66      1.40 o 
   0  11   7       76.04       65.75      2.73 o 
   1  11   7       33.66       28.63      2.44 o 
   2  11   7        2.35        3.24      2.00 o 
   3  11   7      134.71      129.04      5.25 o 
   4  11   7        0.27       -0.43      1.48 o 
   5  11   7       60.78       59.78      6.39 o 
  -9  12   7        0.10       -0.64      1.57 o 
  -8  12   7        5.94        7.24      3.19 o 
  -7  12   7       56.36       49.30      2.96 o 
  -6  12   7       11.36       11.87      2.48 o 
  -5  12   7        6.00        4.68      1.75 o 
  -4  12   7      153.37      161.33      4.66 o 
  -3  12   7        0.11        1.05      1.63 o 
  -2  12   7      397.78      398.94      7.38 o 
  -1  12   7      137.57      131.04      6.11 o 
   0  12   7      116.08       93.02      3.99 o 
   1  12   7        0.44        1.08      1.27 o 
   2  12   7       47.54       52.77      3.07 o 
   3  12   7       19.60       22.33      2.83 o 
   4  12   7       22.25       23.37      2.92 o 
   5  12   7        7.15        5.25      2.23 o 
  -8  13   7        7.97        8.70      2.01 o 
  -7  13   7      187.15      186.25      5.40 o 
  -6  13   7       68.95       65.41      3.26 o 
  -5  13   7       14.20       12.48      1.81 o 
  -4  13   7       13.91       13.19      2.85 o 
  -3  13   7      285.14      318.76      7.68 o 
  -2  13   7        0.35        0.68      1.91 o 
  -1  13   7       40.41       36.88      6.60 o 
   0  13   7       30.39       22.96      6.89 o 
   1  13   7       13.75        9.69      3.40 o 
   2  13   7        3.10        2.53      1.58 o 
   3  13   7       18.37       16.42      2.41 o 
   4  13   7      108.75      107.19      6.28 o 
  -7  14   7        0.21       -0.51      1.72 o 
  -6  14   7       13.83       11.26      2.11 o 
  -5  14   7      128.95      141.04      5.06 o 
  -4  14   7       33.18       37.27      5.25 o 
  -3  14   7       19.83       23.69      3.36 o 
  -2  14   7       65.65       65.25      4.15 o 
  -1  14   7       32.24       20.17      9.31 o 
   0  14   7        0.00       -0.51      1.60 o 
   1  14   7        9.74        5.46      2.07 o 
   2  14   7       13.39        9.25      3.28 o 
   3  14   7      115.39      121.92      6.68 o 
  -6  15   7      109.27      110.56      5.03 o 
  -5  15   7        1.12       -1.10      1.66 o 
  -4  15   7       18.94       31.13      3.47 o 
  -3  15   7       20.76       21.18      3.18 o 
  -2  15   7       28.37       13.67      8.81 o 
  -1  15   7        3.25        2.04      2.21 o 
   0  15   7       54.33       61.44      3.64 o 
   1  15   7        2.61        1.64      2.29 o 
   2  15   7       52.50       55.28     10.85 o 
   3  15   7       17.22       16.97      3.70 o 
  -5  16   7       14.42       11.99      2.43 o 
  -4  16   7       13.88       20.48      3.68 o 
  -3  16   7        2.01        5.09      3.13 o 
  -2  16   7        4.00        1.20      2.41 o 
  -1  16   7       28.31       18.61     10.28 o 
   0  16   7       10.25        6.76      2.76 o 
   1  16   7       26.56       14.92      5.24 o 
  -3  17   7       67.94       86.91      5.09 o 
  -2  17   7        2.40        1.61      2.35 o 
  -1  17   7        1.00        0.66      2.08 o 
 -10   0   8      169.66      180.35     12.34 o 
  -8   0   8      211.41      231.90      5.23 o 
  -6   0   8        1.06        0.58      1.33 o 
  -4   0   8      615.00      613.18     10.71 o 
  -2   0   8      217.15      209.64      4.69 o 
   0   0   8       27.57       30.66      2.43 o 
   2   0   8      879.29      904.03     16.83 o 
   4   0   8       13.96       17.03      2.10 o 
   6   0   8       28.55       31.82      3.09 o 
 -11   1   8       64.12       68.75      8.07 o 
 -10   1   8        6.34        3.45      1.88 o 
  -9   1   8        6.84        7.53      1.36 o 
  -8   1   8        1.34        1.20      0.97 o 
  -7   1   8       26.77       31.42      2.54 o 
  -6   1   8       42.70       33.33      2.38 o 
  -5   1   8        0.48        1.80      0.74 o 
  -4   1   8      119.31      102.57      2.68 o 
  -3   1   8      460.13      388.68     20.70 o 
  -2   1   8      186.83      178.55      3.27 o 
  -1   1   8       29.15       31.84      1.77 o 
   0   1   8      104.37      106.86      2.10 o 
   1   1   8      532.24      539.59      5.86 o 
   2   1   8      113.46      118.84      2.81 o 
   3   1   8      112.77      100.08      3.31 o 
   4   1   8      315.71      328.35      4.17 o 
   5   1   8        7.91        7.27      1.28 o 
   6   1   8        2.70        4.87      1.55 o 
   7   1   8       90.13      120.59      9.64 o 
 -11   2   8       26.00       15.59      3.63 o 
 -10   2   8       23.45       21.60      2.18 o 
  -9   2   8        5.62        3.11      1.50 o 
  -8   2   8       27.84       34.14      2.16 o 
  -7   2   8      468.49      465.80     18.26 o 
  -6   2   8       58.12       60.23      2.14 o 
  -5   2   8      597.79      582.35     15.36 o 
  -4   2   8        0.52       -0.20      1.90 o 
  -3   2   8      479.87      483.45     12.13 o 
  -2   2   8        1.75        1.34      2.20 o 
  -1   2   8      122.03      109.66      2.53 o 
   0   2   8       78.34       79.26      1.94 o 
   1   2   8      506.13      509.03      5.74 o 
   2   2   8        0.00        0.59      0.91 o 
   3   2   8      730.11      736.64     10.50 o 
   4   2   8      290.45      276.94      4.20 o 
   5   2   8      120.24      114.53      2.58 o 
   6   2   8        0.19        0.50      1.25 o 
   7   2   8        1.42        1.72      1.38 o 
 -11   3   8       41.58       36.43      4.30 o 
 -10   3   8        1.96        3.59      1.87 o 
  -9   3   8        2.29        1.92      1.39 o 
  -8   3   8        6.71        6.13      1.33 o 
  -7   3   8        5.99        4.03      1.26 o 
  -6   3   8      134.40      133.30      3.60 o 
  -4   3   8      125.83      125.20      6.89 o 
  -3   3   8      290.85      275.49      6.48 o 
  -2   3   8      678.23      665.02     10.81 o 
  -1   3   8       78.97       78.76      5.13 o 
   0   3   8      124.29      126.90      2.93 o 
   1   3   8        2.69        1.96      0.94 o 
   2   3   8       11.03       13.29      1.76 o 
   3   3   8      121.06      139.20      4.35 o 
   4   3   8       91.32       99.02      2.69 o 
   5   3   8      137.52      142.65      4.38 o 
   6   3   8        0.37       -0.42      0.97 o 
   7   3   8        7.61        5.52      1.70 o 
 -11   4   8        8.19        4.70      1.78 o 
 -10   4   8       41.48       40.68      2.74 o 
  -9   4   8        0.11        0.38      2.07 o 
  -8   4   8       11.24        9.71      1.73 o 
  -7   4   8       40.35       47.50      3.31 o 
  -6   4   8      225.45      238.57      5.24 o 
  -5   4   8      806.41      942.33     17.44 o 
  -4   4   8     2015.70     1998.28     24.40 o 
  -3   4   8       26.48       31.06      2.62 o 
  -2   4   8        0.53        0.48      1.26 o 
  -1   4   8        0.22        0.68      1.45 o 
   0   4   8       81.97       81.48     12.21 o 
   1   4   8        4.05        4.43      1.25 o 
   2   4   8      452.84      442.47      5.81 o 
   3   4   8      715.32      699.40      8.10 o 
   4   4   8        0.69        0.47      1.05 o 
   5   4   8       10.68        9.13      2.04 o 
   6   4   8       77.61       84.79      3.52 o 
   7   4   8        2.35        1.09      1.23 o 
 -11   5   8        3.68        3.83      2.00 o 
 -10   5   8       20.50       19.30      2.49 o 
  -9   5   8        2.81        3.36      1.84 o 
  -8   5   8        0.15       -0.10      1.35 o 
  -7   5   8      188.99      188.67      9.87 o 
  -6   5   8       30.15       32.74      2.72 o 
  -5   5   8      522.78      589.56     12.38 o 
  -4   5   8      102.33      125.48      5.57 o 
  -3   5   8     1205.00     1199.16     15.03 o 
  -2   5   8       91.04       88.08      3.27 o 
  -1   5   8       24.73       23.38      2.55 o 
   0   5   8       57.38       54.77      3.24 o 
   1   5   8       65.49       69.79      3.38 o 
   2   5   8        4.75        1.75      1.36 o 
   3   5   8       47.60       50.26      2.25 o 
   4   5   8        9.83        9.46      1.90 o 
   5   5   8      452.41      473.99      8.54 o 
   6   5   8        5.61        5.27      1.93 o 
 -11   6   8        0.32        0.92      2.48 o 
 -10   6   8        0.25        0.12      1.16 o 
  -9   6   8        4.47        3.63      1.68 o 
  -8   6   8        4.51        5.82      2.11 o 
  -7   6   8      116.91      123.47      4.18 o 
  -6   6   8        0.91       -1.21      2.11 o 
  -5   6   8       51.05       51.32      3.81 o 
  -4   6   8      993.75     1050.05     15.01 o 
  -3   6   8       83.16       90.82      8.38 o 
  -2   6   8       12.10       16.52      2.56 o 
  -1   6   8      390.75      400.81      7.33 o 
   0   6   8      215.71      210.00      6.76 o 
   1   6   8      222.99      238.89      3.84 o 
   2   6   8      505.15      501.52      7.58 o 
   3   6   8       12.25       10.11      1.57 o 
   4   6   8       74.69       74.45      3.09 o 
   5   6   8       32.26       27.30      2.87 o 
   6   6   8       45.76       55.92      3.67 o 
 -10   7   8        0.24       -0.15      1.48 o 
  -9   7   8        0.02        0.73      1.38 o 
  -8   7   8        0.22        1.56      1.60 o 
  -7   7   8        8.65       10.99      2.31 o 
  -6   7   8      354.52      390.76      9.82 o 
  -5   7   8      202.01      212.02      5.38 o 
  -4   7   8      110.66      113.58      4.24 o 
  -3   7   8      133.46      152.59      4.53 o 
  -2   7   8      123.64      133.26      4.19 o 
  -1   7   8      500.76      492.52      8.12 o 
   0   7   8       30.63       28.42      2.03 o 
   1   7   8       12.23       10.19      1.85 o 
   2   7   8      122.26      116.82      3.86 o 
   3   7   8       86.04       96.89      3.34 o 
   4   7   8      183.09      191.26      4.91 o 
   5   7   8       36.50       37.34      3.86 o 
   6   7   8        0.02        0.16      1.20 o 
 -10   8   8        5.66        3.33      1.48 o 
  -9   8   8        0.00        0.40      1.29 o 
  -8   8   8        0.55        1.06      1.26 o 
  -7   8   8      150.67      149.68      9.68 o 
  -6   8   8        5.52        7.43      2.31 o 
  -5   8   8       73.00       78.94      3.89 o 
  -4   8   8      117.93      134.09      4.95 o 
  -3   8   8       16.57       14.23      2.47 o 
  -2   8   8      416.93      410.06      7.35 o 
  -1   8   8      539.23      557.48      8.97 o 
   0   8   8       75.18       67.76      5.52 o 
   1   8   8       83.23       75.09      4.75 o 
   2   8   8       55.13       53.45      2.83 o 
   3   8   8      280.76      296.41      7.76 o 
   4   8   8        0.00        0.14      1.02 o 
   5   8   8        8.48        5.17      1.68 o 
   6   8   8        1.27        1.85      1.58 o 
 -10   9   8        0.95        2.44      1.75 o 
  -9   9   8        4.17        4.35      1.74 o 
  -8   9   8        0.00        0.09      1.05 o 
  -7   9   8        2.71        2.69      1.57 o 
  -6   9   8       74.64       83.13      4.38 o 
  -5   9   8       66.01       65.76      3.73 o 
  -4   9   8       26.87       25.62      3.80 o 
  -3   9   8       15.54       13.72      3.27 o 
  -2   9   8       14.33       17.88      3.53 o 
  -1   9   8       29.48       27.72      2.56 o 
   0   9   8       87.01       80.76      7.37 o 
   1   9   8       50.06       60.94      2.97 o 
   2   9   8       15.10       15.49      2.71 o 
   3   9   8       12.60       10.56      1.84 o 
   4   9   8        7.58        9.72      1.99 o 
   5   9   8       21.53       14.57      2.50 o 
  -9  10   8        1.14        0.52      1.57 o 
  -8  10   8        2.01        4.74      1.78 o 
  -7  10   8        6.75        5.05      1.84 o 
  -6  10   8       31.34       33.66      3.21 o 
  -5  10   8       42.60       47.70      4.58 o 
  -4  10   8       44.41       44.69      4.39 o 
  -3  10   8       66.72       61.39      4.18 o 
  -2  10   8      118.40      115.26      4.92 o 
  -1  10   8      101.58      109.84      5.46 o 
   0  10   8       13.36       12.63      1.69 o 
   1  10   8        8.16        5.48      1.88 o 
   2  10   8       17.76       13.40      2.15 o 
   3  10   8       20.31       16.56      3.09 o 
   4  10   8        3.97        2.45      2.21 o 
   5  10   8        9.14        4.09      2.23 o 
  -9  11   8       21.17       15.99      2.96 o 
  -8  11   8       20.17       19.69      2.35 o 
  -7  11   8       14.31       12.33      2.38 o 
  -6  11   8        0.93        0.28      1.16 o 
  -5  11   8       17.67       23.09      3.60 o 
  -4  11   8       28.80       35.25      3.02 o 
  -3  11   8       13.62       12.30      2.35 o 
  -2  11   8        0.35       -0.14      0.58 o 
  -1  11   8       14.17       10.71      1.71 o 
   0  11   8       73.06       60.15      4.68 o 
   1  11   8      253.03      251.93     13.88 o 
   2  11   8       46.02       53.90      4.96 o 
   3  11   8       98.90      100.61      8.53 o 
   4  11   8       58.49       60.45      3.61 o 
  -8  12   8        0.11        1.22      1.80 o 
  -7  12   8        1.93        3.10      2.00 o 
  -6  12   8        0.00        1.22      1.46 o 
  -5  12   8       94.24       92.89      4.18 o 
  -4  12   8        3.90        2.65      0.96 o 
  -3  12   8       13.57        9.96      1.63 o 
  -2  12   8       39.51       32.36      8.97 o 
  -1  12   8        5.93        5.19      1.66 o 
   0  12   8       81.19       80.15      3.73 o 
   1  12   8        3.17        3.52      1.60 o 
   2  12   8        8.85        7.90      2.65 o 
   3  12   8       18.72       26.19      2.93 o 
   4  12   8        0.28        0.57      1.56 o 
  -7  13   8        0.31        2.14      2.04 o 
  -6  13   8       11.11       10.72      3.57 o 
  -5  13   8        6.91        7.05      2.29 o 
  -4  13   8        3.90        2.46      1.18 o 
  -3  13   8      113.91      119.88      5.64 o 
  -2  13   8       39.37       36.13      7.27 o 
  -1  13   8        4.73        2.66      2.15 o 
   0  13   8        5.86        4.48      2.34 o 
   1  13   8        0.28        0.10      1.18 o 
   2  13   8        5.82        3.74      1.85 o 
   3  13   8        1.00        1.40      2.22 o 
  -7  14   8        5.78        5.62      3.07 o 
  -6  14   8        0.56        1.60      1.71 o 
  -5  14   8        0.76        1.09      1.67 o 
  -4  14   8      109.61      119.07      5.51 o 
  -3  14   8       22.98       20.62      5.08 o 
  -2  14   8       13.00        6.06      3.13 o 
  -1  14   8       37.43       28.82     10.08 o 
   0  14   8        7.23        3.08      1.76 o 
   1  14   8        1.59        0.29      1.82 o 
   2  14   8       85.58       95.34      6.30 o 
  -5  15   8       51.89       68.83      5.45 o 
  -4  15   8       26.31       19.86      3.58 o 
  -3  15   8      114.64      134.89      6.52 o 
  -2  15   8        1.44        0.60      1.41 o 
  -1  15   8        0.13        0.94      1.82 o 
   0  15   8        1.98        1.31      1.84 o 
   1  15   8       18.70        7.86      4.01 o 
  -3  16   8       11.64       11.32      3.33 o 
  -2  16   8        0.56        0.68      1.49 o 
  -1  16   8       90.70      112.25      5.44 o 
 -11   0   9       27.12       11.71      7.72 o 
  -9   0   9        5.89        2.09      2.28 o 
  -7   0   9       47.55       42.18      4.99 o 
  -5   0   9       55.65       57.02      5.44 o 
  -3   0   9       11.47       11.11      1.59 o 
  -1   0   9       16.38       14.80      2.12 o 
   1   0   9       21.40       24.48      4.60 o 
   3   0   9      194.93      208.80     11.91 o 
   5   0   9       36.14       39.34      3.51 o 
 -11   1   9       10.40        3.59      2.61 o 
 -10   1   9       52.01       56.01      5.01 o 
  -9   1   9       40.93       46.00      6.41 o 
  -8   1   9        1.48        0.30      1.11 o 
  -7   1   9        6.31        5.46      1.18 o 
  -6   1   9        2.05        1.16      0.83 o 
  -5   1   9      110.50      102.57      5.55 o 
  -4   1   9        7.82       59.23     32.11 o 
  -3   1   9      183.65      188.76      8.23 o 
  -2   1   9      132.58      135.65      3.06 o 
  -1   1   9        5.68        5.70      1.14 o 
   0   1   9       18.34       15.97      1.55 o 
   1   1   9        0.76        1.18      1.10 o 
   2   1   9       43.35       38.63      2.10 o 
   3   1   9      201.73      202.31      5.79 o 
   4   1   9        2.69        2.12      1.68 o 
   5   1   9        1.35        2.31      2.01 o 
   6   1   9       32.99       38.79      3.55 o 
 -11   2   9       26.11       18.73      4.49 o 
 -10   2   9       10.27        5.78      1.73 o 
  -9   2   9       19.67       18.60      3.38 o 
  -8   2   9       45.22       41.39      3.19 o 
  -7   2   9       17.46       14.73      1.76 o 
  -6   2   9       68.44       63.72      3.70 o 
  -5   2   9       43.01       49.94      5.38 o 
  -2   2   9       19.69       18.40      4.18 o 
  -1   2   9        0.01       -0.10      0.64 o 
   0   2   9      195.29      199.22      3.78 o 
   1   2   9        1.49        2.34      1.26 o 
   2   2   9      113.03      122.86      3.36 o 
   3   2   9       15.77       16.12      2.52 o 
   4   2   9       84.39       86.59      3.31 o 
   5   2   9       14.73       14.51      2.23 o 
   6   2   9       20.00       22.27      2.96 o 
 -11   3   9       42.49       47.35      3.69 o 
 -10   3   9        6.18        3.27      1.42 o 
  -9   3   9       24.90       22.78      6.61 o 
  -8   3   9       51.15       55.24     12.03 o 
  -7   3   9        1.17        1.98      2.33 o 
  -6   3   9      315.15      333.60     12.67 o 
   0   3   9      309.62      321.91      6.15 o 
   1   3   9       10.88        6.33      1.39 o 
   2   3   9       32.13       33.11      2.36 o 
   3   3   9        0.65        1.06      1.31 o 
   4   3   9       63.76       62.87      2.58 o 
   5   3   9      183.74      191.36      6.76 o 
   6   3   9        1.43        0.75      1.21 o 
 -11   4   9       36.81       34.74      8.81 o 
 -10   4   9        1.58        0.21      1.19 o 
  -9   4   9       17.03       15.89      2.79 o 
  -8   4   9        3.47        1.83      1.97 o 
  -7   4   9        5.35        3.98      2.06 o 
  -6   4   9       14.64        9.64      2.57 o 
  -5   4   9      563.63      643.66     18.23 o 
  -4   4   9       45.50       46.08      3.88 o 
  -3   4   9       76.91      101.07     28.86 o 
  -2   4   9      160.75      140.22     13.61 o 
  -1   4   9      332.35      342.99      7.75 o 
   0   4   9       75.82       79.96      4.29 o 
   1   4   9       48.78       62.27      2.88 o 
   2   4   9      114.77      124.32      5.35 o 
   3   4   9      517.19      506.09      6.71 o 
   4   4   9       97.52       99.77      3.12 o 
   5   4   9       32.65       36.66      7.68 o 
   6   4   9        1.46        0.65      1.51 o 
 -10   5   9       12.04        9.87      2.98 o 
  -9   5   9        8.82        7.10      2.13 o 
  -8   5   9       24.02       23.06      2.77 o 
  -7   5   9       26.07       28.77      2.36 o 
  -6   5   9      108.36      108.31      5.50 o 
  -5   5   9      258.26      277.80     16.90 o 
  -4   5   9      159.37      162.56      5.06 o 
  -3   5   9        2.65        6.51      2.22 o 
  -2   5   9      448.82      453.02      8.04 o 
  -1   5   9       11.28        8.77      2.61 o 
   0   5   9       10.04        6.87      3.10 o 
   1   5   9       60.40       58.52      2.79 o 
   2   5   9      109.75      118.23      4.27 o 
   3   5   9       13.27       15.95      2.78 o 
   4   5   9      277.58      281.38      7.32 o 
   5   5   9        1.23        0.09      1.36 o 
 -10   6   9        5.41        5.23      2.00 o 
  -9   6   9        7.71        7.05      2.77 o 
  -8   6   9        0.12       -0.07      1.04 o 
  -7   6   9        0.30        0.06      0.87 o 
  -6   6   9        0.00       -1.54      1.83 o 
  -5   6   9       21.99       21.43      3.21 o 
  -4   6   9      478.62      492.97      9.43 o 
  -3   6   9       50.86       50.82      3.38 o 
  -2   6   9        6.90        5.96      2.35 o 
  -1   6   9        2.50        7.05      2.45 o 
   0   6   9       89.36       96.90      4.86 o 
   1   6   9       97.77       96.87      9.04 o 
   2   6   9       74.60       71.76      3.14 o 
   3   6   9       94.15      100.96      3.90 o 
   4   6   9       98.94       92.39      4.97 o 
   5   6   9       16.59       14.46      2.45 o 
 -10   7   9        0.94        1.56      2.05 o 
  -9   7   9       31.00       37.27      5.30 o 
  -8   7   9        7.98        5.50      1.95 o 
  -7   7   9      120.71      133.35      6.02 o 
  -6   7   9       21.92       19.64      2.82 o 
  -5   7   9        0.31        0.24      1.41 o 
  -4   7   9       11.33       11.68      2.66 o 
  -3   7   9       12.31       12.07      2.92 o 
  -2   7   9      204.44      220.10      5.75 o 
  -1   7   9       19.32       12.25      2.51 o 
   0   7   9      115.01      103.00      4.07 o 
   1   7   9      238.96      253.19      7.29 o 
   2   7   9        2.22        2.25      1.31 o 
   3   7   9       21.31       21.27      3.15 o 
   4   7   9       35.91       37.93      2.97 o 
   5   7   9      177.35      190.16     10.31 o 
 -10   8   9        8.18        7.85      3.48 o 
  -9   8   9        1.42        3.46      1.96 o 
  -8   8   9       11.77       13.50      5.50 o 
  -7   8   9        3.35        2.48      2.06 o 
  -6   8   9        0.61       -0.13      1.38 o 
  -5   8   9        4.58        1.95      2.58 o 
  -4   8   9      169.34      176.68      6.77 o 
  -3   8   9       57.85       53.39      4.71 o 
  -2   8   9       16.53       10.44      3.37 o 
  -1   8   9      190.85      176.96      5.74 o 
   0   8   9        3.39        6.18      2.52 o 
   1   8   9      137.61      110.29      9.75 o 
   2   8   9       17.04       15.71      2.24 o 
   3   8   9       43.29       37.97      2.69 o 
   4   8   9      109.90      111.85      7.15 o 
   5   8   9       18.74       10.58      2.58 o 
  -9   9   9       12.73       10.98      3.29 o 
  -8   9   9        1.25        1.10      1.92 o 
  -7   9   9        2.39        3.48      2.26 o 
  -6   9   9       93.66       97.02      6.71 o 
  -5   9   9       26.21       29.72      3.69 o 
  -4   9   9       50.92       57.61      4.01 o 
  -3   9   9       47.45       40.48      3.60 o 
  -2   9   9        2.31        2.36      2.08 o 
  -1   9   9        8.23       10.08      2.90 o 
   0   9   9       26.74       18.16      2.52 o 
   1   9   9      140.72      146.54     11.84 o 
   2   9   9      100.99      111.70      8.22 o 
   3   9   9        9.85       11.45      2.30 o 
   4   9   9        6.16        5.31      2.58 o 
  -9  10   9       15.98       24.45      3.83 o 
  -8  10   9        0.86        1.66      2.12 o 
  -7  10   9       20.13       17.86      4.09 o 
  -6  10   9        0.06        0.81      1.94 o 
  -5  10   9       20.65       28.16      3.94 o 
  -4  10   9       13.69       13.58      3.35 o 
  -3  10   9       33.19       36.03      3.61 o 
  -2  10   9       30.19       24.06      8.71 o 
  -1  10   9       78.42       97.96      5.10 o 
   0  10   9        0.02        0.36      1.39 o 
   1  10   9       12.06        5.83      1.72 o 
   2  10   9       29.56       26.57      3.17 o 
   3  10   9      110.10      110.52      7.66 o 
   4  10   9       34.78       31.19      5.85 o 
  -8  11   9        0.83        1.55      2.86 o 
  -7  11   9       20.27       13.72      5.74 o 
  -6  11   9       29.51       22.71      8.20 o 
  -5  11   9       41.08       59.25      4.42 o 
  -4  11   9        0.49        3.51      2.93 o 
  -3  11   9       27.58       29.58      4.16 o 
  -2  11   9       16.52       16.85      5.74 o 
  -1  11   9        1.64        1.24      1.01 o 
   0  11   9       22.74       16.08      5.70 o 
   1  11   9        9.45        5.83      2.65 o 
   2  11   9       47.89       49.75      6.00 o 
   3  11   9        4.52        4.52      2.25 o 
  -7  12   9        0.94        1.74      2.65 o 
  -6  12   9        0.98       -1.58      3.08 o 
  -5  12   9        0.79        1.28      2.61 o 
  -4  12   9      123.97      146.53      6.12 o 
  -3  12   9        9.07        4.70      3.12 o 
  -2  12   9        4.77        2.27      3.04 o 
  -1  12   9        0.75        0.63      0.81 o 
   0  12   9       60.04       48.72     15.55 o 
   1  12   9        2.27        2.98      1.69 o 
   2  12   9       42.44       35.13     10.99 o 
  -6  13   9       33.53       29.53     10.59 o 
  -5  13   9       22.52       18.04      7.84 o 
  -4  13   9        4.16        2.66      3.02 o 
  -3  13   9       80.27       91.95      5.52 o 
  -2  13   9       10.85       11.17      5.29 o 
  -1  13   9        0.39        1.38      1.56 o 
   0  13   9        5.65        3.52      1.77 o 
   1  13   9       61.06       57.84     16.83 o 
  -5  14   9       66.10       74.95      7.28 o 
  -4  14   9       73.08       67.98     13.12 o 
  -3  14   9        5.45        5.35      3.33 o 
  -2  14   9        4.35        0.94      2.44 o 
  -1  14   9       29.35       25.10     10.90 o 
   0  14   9       23.52       23.44      9.38 o 
 -10   0  10        0.90        1.03      3.99 o 
  -8   0  10      137.60      102.62      5.36 o 
  -6   0  10      165.14      157.98      5.33 o 
  -4   0  10      859.80      759.44     11.59 o 
  -2   0  10        0.58        0.45      0.81 o 
   0   0  10        0.04       -0.61      2.26 o 
   2   0  10      105.28       92.48      8.39 o 
   4   0  10      167.06      173.67     13.19 o 
 -10   1  10        2.24        2.01      1.96 o 
  -9   1  10        7.70        6.26      2.47 o 
  -8   1  10       19.97       14.12      3.48 o 
  -7   1  10       33.77       26.27      1.97 o 
  -6   1  10       67.34       47.97      1.71 o 
  -5   1  10      472.29      512.94     18.24 o 
  -4   1  10       39.76       43.59      4.46 o 
  -3   1  10       27.18       21.71      2.37 o 
  -2   1  10      154.38      136.40      4.29 o 
  -1   1  10       55.24       53.37      1.99 o 
   0   1  10      215.19      204.01      4.29 o 
   1   1  10      248.58      242.61      6.06 o 
   2   1  10        0.85        1.37      2.01 o 
   3   1  10        1.06        1.97      1.46 o 
   4   1  10        6.92        5.15      2.03 o 
   5   1  10      118.75      138.75      8.12 o 
 -10   2  10        0.54        0.85      1.29 o 
  -9   2  10       24.63       11.68      2.45 o 
  -8   2  10       22.84       18.25      2.96 o 
  -7   2  10      210.46      150.75      6.78 o 
  -6   2  10       20.87       17.79      4.09 o 
  -5   2  10       54.01       62.78      3.89 o 
  -2   2  10       76.72       68.90      3.09 o 
  -1   2  10       79.96       77.62      2.17 o 
   0   2  10       32.19       26.35      2.46 o 
   1   2  10        0.03       -0.44      1.38 o 
   2   2  10        4.79        4.25      1.52 o 
   3   2  10       22.10       23.35      3.97 o 
   4   2  10       20.68       18.85      3.10 o 
   5   2  10        5.45        4.98      1.77 o 
 -10   3  10        0.53       -0.33      2.56 o 
  -9   3  10       36.30       29.21      5.60 o 
  -8   3  10       34.29       18.32      3.93 o 
  -7   3  10       66.50       96.86     31.33 o 
  -6   3  10      341.49      386.16      9.74 o 
  -4   3  10       50.60       78.32      7.50 o 
  -3   3  10      484.63      512.16     16.09 o 
  -2   3  10      578.69      608.84     17.50 o 
  -1   3  10       34.09       43.58      3.65 o 
   0   3  10      260.69      254.97      6.02 o 
   1   3  10       74.41       77.61      3.43 o 
   2   3  10      278.90      288.90      5.93 o 
   3   3  10        0.00        0.09      2.33 o 
   4   3  10       31.05       23.18      2.72 o 
   5   3  10        6.08        9.45      2.01 o 
 -10   4  10        0.03        0.25      4.21 o 
  -9   4  10        0.84       -2.70      2.01 o 
  -8   4  10        0.59       -1.34      2.59 o 
  -7   4  10       84.25       96.86      7.03 o 
  -4   4  10      228.89      304.89     17.86 o 
   0   4  10      174.08      172.70      5.22 o 
   1   4  10       23.62       38.83      9.87 o 
   2   4  10       74.82       72.16      4.63 o 
   3   4  10      123.44      136.55      4.87 o 
   4   4  10       11.89       12.40      2.41 o 
 -10   5  10        1.79        0.87      1.71 o 
  -9   5  10       64.63       75.90      9.91 o 
  -8   5  10       12.96       10.59      2.46 o 
  -7   5  10       16.31       11.50      2.83 o 
  -6   5  10        1.02       -2.23      3.22 o 
  -5   5  10      287.43      297.57      7.05 o 
  -4   5  10      110.25      122.80     12.43 o 
  -3   5  10      642.59      665.14     13.65 o 
  -2   5  10       26.68       30.52      3.20 o 
  -1   5  10       24.30       23.73      3.36 o 
   0   5  10       27.77       86.72     16.20 o 
   1   5  10      414.35      440.68      7.51 o 
   2   5  10       17.15       13.61      2.52 o 
   3   5  10        9.68       12.34      2.56 o 
   4   5  10        5.43        1.89      1.90 o 
  -9   6  10        0.96       -2.38      1.93 o 
  -8   6  10        6.08        7.34      2.69 o 
  -7   6  10       11.60       14.41      3.80 o 
  -6   6  10       75.92       85.94      4.42 o 
  -5   6  10        1.35       -0.47      1.62 o 
  -4   6  10       37.92       37.87      3.69 o 
  -3   6  10      319.79      330.92      7.65 o 
  -2   6  10        0.53        1.15      1.91 o 
  -1   6  10       68.22       71.56      4.00 o 
   0   6  10      261.52      268.80      6.04 o 
   1   6  10       37.20       49.85     10.39 o 
   2   6  10       20.36       21.39      2.79 o 
   3   6  10       65.50       55.33      3.92 o 
   4   6  10       23.13       21.32      3.48 o 
  -9   7  10       36.30       41.33      4.78 o 
  -8   7  10       57.67       60.54      7.89 o 
  -7   7  10        0.30       -1.27      1.75 o 
  -6   7  10       30.95       28.33      3.47 o 
  -5   7  10      139.24      143.87      6.09 o 
  -4   7  10       76.47       82.67      7.08 o 
  -3   7  10       53.79       58.09      6.76 o 
  -2   7  10      188.83      182.40      7.08 o 
  -1   7  10       72.77       79.76      4.23 o 
   0   7  10       47.03       58.74      3.98 o 
   1   7  10      165.32      173.02      5.05 o 
   2   7  10       59.44       69.89      3.48 o 
   3   7  10        8.11        7.86      2.83 o 
   4   7  10       17.79        9.97      2.53 o 
  -9   8  10        1.45        1.77      3.02 o 
  -8   8  10        5.78        4.66      2.56 o 
  -7   8  10       11.05       14.72      3.11 o 
  -6   8  10        0.21        1.09      3.27 o 
  -5   8  10       15.72       20.52      3.75 o 
  -4   8  10       55.72       55.66      4.27 o 
  -3   8  10      110.15      128.18      5.28 o 
  -2   8  10       14.29       16.05      3.45 o 
  -1   8  10       59.85       67.44      5.30 o 
   0   8  10       88.53       86.41      4.42 o 
   1   8  10        2.49        2.84      2.07 o 
   2   8  10        0.03        0.28      1.94 o 
   3   8  10       82.81       83.37      3.72 o 
  -8   9  10        4.54        5.75      2.68 o 
  -7   9  10        4.66        3.56      3.95 o 
  -6   9  10       61.02       67.73      4.52 o 
  -5   9  10        4.67        6.29      2.78 o 
  -4   9  10       20.11       22.20      3.57 o 
  -3   9  10        0.05       -0.70      2.24 o 
  -2   9  10       65.48       72.16      4.98 o 
  -1   9  10        0.14        0.73      1.92 o 
   0   9  10       17.19       22.34      4.30 o 
   1   9  10        9.80        7.34      3.59 o 
   2   9  10       14.96       11.00      3.26 o 
   3   9  10        0.68        1.24      1.51 o 
  -8  10  10        6.03        7.52      4.68 o 
  -7  10  10        3.42        3.72      2.59 o 
  -6  10  10        3.92        1.88      2.37 o 
  -5  10  10        0.01        0.24      2.07 o 
  -4  10  10      161.77      181.22      7.15 o 
  -3  10  10        2.02        4.19      3.09 o 
  -2  10  10       17.62       19.22      7.72 o 
  -1  10  10       29.71       21.65      8.36 o 
   0  10  10        1.59        1.15      2.34 o 
   1  10  10       13.44        6.35      2.68 o 
   2  10  10       13.96        9.44      3.54 o 
  -7  11  10        4.26        3.71      3.07 o 
  -6  11  10        0.45        0.39      2.39 o 
  -5  11  10        1.77        3.92      3.67 o 
  -4  11  10        7.78        5.13      3.36 o 
  -3  11  10        0.42        1.72      2.62 o 
  -2  11  10        0.01        0.30      1.64 o 
  -1  11  10        0.88        0.00      1.93 o 
   0  11  10        8.02        4.06      2.71 o 
   1  11  10        8.52        6.55      2.90 o 
  -6  12  10        8.69        5.61      3.10 o 
  -5  12  10        6.75        6.37      3.19 o 
  -4  12  10        3.96        2.30      3.04 o 
  -3  12  10       14.76       13.08      6.44 o 
  -2  12  10        4.18        3.33      3.10 o 
  -1  12  10       31.92       32.44     12.61 o 
   0  12  10       60.02       53.93     18.63 o 
  -4  13  10        6.77        6.37      4.49 o 
  -3  13  10       12.03       10.55      4.27 o 
  -2  13  10        7.11        4.55      3.60 o 
  -1  13  10        0.05       -0.30      2.12 o 
  -9   0  11        7.36        2.97      2.57 o 
  -7   0  11       18.70        9.00      2.37 o 
  -3   0  11        5.01        1.39      1.00 o 
  -1   0  11        0.07        0.92      1.34 o 
   1   0  11       36.51       32.20      3.90 o 
   3   0  11       25.95       20.18      4.80 o 
  -9   1  11        2.60        1.31      2.20 o 
  -8   1  11       49.24       14.69      4.54 o 
  -7   1  11        0.81       -0.31      1.95 o 
  -6   1  11        0.09        0.11      1.37 o 
  -5   1  11      146.76       97.41     51.07 o 
  -4   1  11      421.30      413.84     41.56 o 
  -3   1  11        0.79        1.52      1.66 o 
  -2   1  11      373.72      385.75     31.64 o 
  -1   1  11      118.77      132.07      4.05 o 
   0   1  11        0.36        0.80      1.43 o 
   1   1  11       42.23       48.11      3.62 o 
   2   1  11        4.79        5.76      2.76 o 
   3   1  11       55.07       56.47      4.32 o 
  -9   2  11        8.08        3.35      4.38 o 
  -8   2  11        0.93        0.86      2.22 o 
  -7   2  11      153.25       86.22      7.20 o 
  -6   2  11        1.85        0.92      2.43 o 
  -5   2  11        0.74        7.56      7.05 o 
  -4   2  11       72.92       80.71      5.85 o 
  -3   2  11       14.36       18.46      1.98 o 
  -2   2  11       39.77       54.24      9.73 o 
  -1   2  11       36.37       32.56      4.91 o 
   0   2  11       21.70       29.31      3.12 o 
   1   2  11        1.70        1.60      1.72 o 
   2   2  11       18.67       18.88      3.32 o 
   3   2  11        0.18        0.15      1.07 o 
  -9   3  11        5.37        5.13      2.60 o 
  -8   3  11       52.67       22.44      6.36 o 
  -7   3  11        5.19        1.87      2.26 o 
  -6   3  11      175.60      189.53      7.47 o 
  -2   3  11       23.97       23.70      3.09 o 
  -1   3  11       34.58       41.76      3.48 o 
   0   3  11        8.02       10.37      4.99 o 
   1   3  11      228.65      266.44     13.53 o 
   2   3  11       45.35       46.36      2.93 o 
   3   3  11        4.41        4.29      2.53 o 
  -9   4  11        0.21        0.31      3.76 o 
  -8   4  11        6.48        2.90      4.66 o 
  -7   4  11       70.82       64.11     12.24 o 
  -4   4  11       66.25      104.84      9.34 o 
  -3   4  11       21.31       22.78      6.13 o 
  -1   4  11      124.76      115.50      8.53 o 
   0   4  11        0.01        0.52      1.79 o 
   1   4  11        8.39        5.52      5.49 o 
   2   4  11        1.11       -0.03      2.55 o 
   3   4  11       46.52       45.25     10.46 o 
  -9   5  11        4.08        2.23      3.40 o 
  -8   5  11       34.52       33.85     10.68 o 
  -7   5  11        6.04        1.10      1.99 o 
  -5   5  11        0.34        3.74      4.18 o 
  -4   5  11      212.92      232.75     10.23 o 
  -3   5  11       49.44       47.22      5.08 o 
  -2   5  11      114.22      126.53      8.56 o 
  -1   5  11       17.45       17.54      3.79 o 
   0   5  11        0.06        0.46      1.59 o 
   1   5  11        0.00       -0.95      1.60 o 
   2   5  11      302.94      334.36      9.30 o 
   3   5  11        0.52        0.15      2.33 o 
  -8   6  11        9.85        3.46      2.49 o 
  -7   6  11       13.25       12.56      4.12 o 
  -6   6  11       92.23      105.40      5.25 o 
  -5   6  11        0.84       -0.14      1.78 o 
  -4   6  11       58.04       66.28      7.62 o 
  -3   6  11       91.70       97.72      5.04 o 
  -2   6  11       12.29       10.13      2.93 o 
  -1   6  11       39.06       44.90      4.01 o 
   0   6  11       24.94       27.16      3.29 o 
   1   6  11       34.91       42.85      3.52 o 
   2   6  11       25.52       24.59      4.41 o 
  -8   7  11        0.42       -0.87      1.88 o 
  -7   7  11        7.74        4.86      2.76 o 
  -6   7  11        0.91        0.14      1.63 o 
  -5   7  11      100.91       89.65      9.61 o 
  -4   7  11       12.90        6.45      3.22 o 
  -3   7  11       73.01       75.71      6.30 o 
  -2   7  11        0.15       -0.05      1.54 o 
  -1   7  11      106.30      119.04      6.80 o 
   0   7  11        2.17        1.86      1.88 o 
   1   7  11       46.16       44.63      4.44 o 
   2   7  11       17.90       15.67      3.68 o 
  -7   8  11        0.24        0.27      1.81 o 
  -6   8  11       43.21       50.20      5.79 o 
  -5   8  11       26.55       26.29      3.99 o 
  -4   8  11      109.53      128.12      5.93 o 
  -3   8  11       56.24       59.89      4.73 o 
  -2   8  11       38.45       43.30      4.72 o 
  -1   8  11        6.80        3.35      3.46 o 
   0   8  11       67.05       77.18      4.71 o 
   1   8  11        3.46        3.60      1.95 o 
  -7   9  11        0.11       -1.28      2.37 o 
  -6   9  11        0.47       -0.68      2.17 o 
  -5   9  11        0.32        0.36      2.27 o 
  -4   9  11       86.58      103.71      6.35 o 
  -3   9  11        0.15        0.14      2.21 o 
  -2   9  11      265.03      305.37      9.17 o 
  -1   9  11       94.18      116.54      6.18 o 
   0   9  11        0.13       -0.89      2.44 o 
   1   9  11        0.78        3.01      2.43 o 
  -6  10  11       10.42        6.60      4.04 o 
  -5  10  11       16.50        8.65      7.47 o 
  -4  10  11        7.44        5.29      4.11 o 
  -3  10  11      160.84      202.11      9.14 o 
  -2  10  11        0.99        2.81      3.26 o 
  -1  10  11       32.12       25.75      9.89 o 
   0  10  11       12.52        8.09      3.87 o 
  -5  11  11       30.02       32.77     11.63 o 
  -4  11  11       20.72       22.88      9.20 o 
  -3  11  11        1.37        0.15      2.01 o 
  -2  11  11       48.20       65.95      5.26 o 
  -4   0  12      278.20      306.57     10.24 o 
  -2   0  12        4.49        0.67      1.34 o 
   0   0  12       56.44       58.30      6.08 o 
  -7   1  12       30.78       37.69      7.47 o 
  -4   1  12       15.63        4.36      0.91 o 
  -3   1  12        0.64        0.81      1.53 o 
  -2   1  12       24.56       15.95      3.35 o 
  -1   1  12       36.34       38.64      5.05 o 
   0   1  12        1.11        1.13      1.66 o 
   1   1  12        2.42        1.45      2.03 o 
  -8   2  12        5.97        5.52      4.68 o 
  -5   2  12       22.43        4.99      2.68 o 
  -4   2  12       66.60       54.54      4.41 o 
  -3   2  12       78.36       60.62      5.05 o 
  -2   2  12        1.44        0.22      1.31 o 
  -1   2  12      149.97      143.84      8.88 o 
   0   2  12        1.26        1.42      3.74 o 
   1   2  12       50.62       61.26      8.48 o 
  -7   3  12       10.18        0.86      3.09 o 
  -6   3  12        7.11        5.25      6.04 o 
  -5   3  12       39.12       42.13      5.27 o 
  -4   3  12      145.02      172.99     10.88 o 
  -3   3  12       14.39       16.96      2.99 o 
  -2   3  12       47.26       43.52      5.24 o 
  -1   3  12        7.84        7.47      4.54 o 
   0   3  12       24.09       25.26      6.75 o 
   1   3  12        3.37        3.96      5.46 o 
  -8   4  12       28.25        8.50      5.74 o 
  -7   4  12       21.45       18.19      5.20 o 
  -2   4  12        6.20        4.91      4.32 o 
  -1   4  12        7.94        7.29      3.65 o 
   0   4  12      137.96      154.91     11.24 o 
   1   4  12       19.27       22.44      7.92 o 
  -7   5  12        0.80        0.05      2.54 o 
  -6   5  12        1.60        3.48      8.50 o 
  -5   5  12      108.14      130.93     10.96 o 
  -4   5  12        0.00        0.72      3.96 o 
  -3   5  12       15.14       25.42      6.80 o 
  -2   5  12       10.20        6.15      2.74 o 
  -1   5  12       96.11       94.34      6.29 o 
   0   5  12       12.43        5.02      3.08 o 
   1   5  12       98.86      103.92      5.01 o 
  -7   6  12        0.01        0.93      2.34 o 
  -6   6  12       32.39       26.18      9.56 o 
  -5   6  12       15.58       19.25      5.44 o 
  -4   6  12       17.33        9.03      3.89 o 
  -3   6  12        1.92        1.14      2.73 o 
  -2   6  12       30.55       36.22      4.22 o 
  -1   6  12       25.77       24.44      3.15 o 
   0   6  12      191.68      203.26      6.63 o 
  -6   7  12        7.56        4.94      3.48 o 
  -5   7  12        2.61       -0.01      2.46 o 
  -4   7  12       58.10       71.34      8.30 o 
  -3   7  12        0.44        1.07      3.15 o 
  -2   7  12       50.89       63.85      5.71 o 
  -1   7  12       35.13       25.27      6.35 o 
  -5   8  12       18.40       15.40      6.32 o 
  -4   8  12        0.10        0.03      1.66 o 
  -3   8  12       39.32       36.10      8.07 o 
  -2   8  12        4.73        2.87      2.78 o 
  -5   1  13       17.84       21.19      7.00 o 
  -3   1  13        2.35        6.59      3.83 o 
                                                 
