# Supplementary material for: Crystal structure of (Z)-N′-[1-(3-methyl-5-oxo-1-phenyl-1,5-di­hydro-4H-pyrazol-4-yl­idene)prop­yl]benzene­sulfono­hydrazide
Source: Acta Crystallogr E Crystallogr Commun. 2015 Apr 15;71(Pt 5):487–9. doi: 10.1107/S2056989015007094 (PMC4420066; doi:10.1107/S2056989015007094)
Supplement: Supplementary file 3 [file e-71-00487-Isup3.cml]

<?xml version="1.0" ?>
<cml>
<molecule title="(Z)-N&#39;-(1-(3-methyl-5-oxo-1-phenyl-1,5-dihydro-4H-pyrazol-4-ylidene)propyl) benzenesulfonohydrazide" id="m1">
  <atomArray>
    <atom id="a1" elementType="C" />
    <atom id="a2" elementType="C" />
    <atom id="a3" elementType="C" />
    <atom id="a4" elementType="N" />
    <atom id="a5" elementType="N" />
    <atom id="a6" elementType="S" />
    <atom id="a7" elementType="O" />
    <atom id="a8" elementType="O" />
    <atom id="a9" elementType="C" />
    <atom id="a10" elementType="C" />
    <atom id="a11" elementType="C" />
    <atom id="a12" elementType="C" />
    <atom id="a13" elementType="C" />
    <atom id="a14" elementType="C" />
    <atom id="a15" elementType="C" />
    <atom id="a16" elementType="C" />
    <atom id="a17" elementType="O" />
    <atom id="a18" elementType="N" />
    <atom id="a19" elementType="N" />
    <atom id="a20" elementType="C" />
    <atom id="a21" elementType="C" />
    <atom id="a22" elementType="C" />
    <atom id="a23" elementType="C" />
    <atom id="a24" elementType="C" />
    <atom id="a25" elementType="C" />
    <atom id="a26" elementType="C" />
    <atom id="a27" elementType="C" />
  </atomArray>
  <bondArray>
    <bond atomRefs2="a1 a2" order="1" />
    <bond atomRefs2="a2 a3" order="1" />
    <bond atomRefs2="a3 a4" order="1" />
    <bond atomRefs2="a4 a5" order="1" />
    <bond atomRefs2="a5 a6" order="1" />
    <bond atomRefs2="a6 a7" order="2" />
    <bond atomRefs2="a6 a8" order="2" />
    <bond atomRefs2="a6 a9" order="1" />
    <bond atomRefs2="a9 a10" order="2">
      <bondStereo>T</bondStereo>
    </bond>
    <bond atomRefs2="a10 a11" order="1" />
    <bond atomRefs2="a11 a12" order="2">
      <bondStereo>C</bondStereo>
    </bond>
    <bond atomRefs2="a12 a13" order="1" />
    <bond atomRefs2="a13 a14" order="2">
      <bondStereo>C</bondStereo>
    </bond>
    <bond atomRefs2="a9 a14" order="1" />
    <bond atomRefs2="a3 a15" order="2">
      <bondStereo convention="MDL" conventionValue="3" />
    </bond>
    <bond atomRefs2="a15 a16" order="1" />
    <bond atomRefs2="a16 a17" order="2" />
    <bond atomRefs2="a16 a18" order="1" />
    <bond atomRefs2="a18 a19" order="1" />
    <bond atomRefs2="a19 a20" order="2">
      <bondStereo>C</bondStereo>
    </bond>
    <bond atomRefs2="a15 a20" order="1" />
    <bond atomRefs2="a20 a21" order="1" />
    <bond atomRefs2="a18 a22" order="1" />
    <bond atomRefs2="a22 a23" order="2">
      <bondStereo>T</bondStereo>
    </bond>
    <bond atomRefs2="a23 a24" order="1" />
    <bond atomRefs2="a24 a25" order="2">
      <bondStereo>C</bondStereo>
    </bond>
    <bond atomRefs2="a25 a26" order="1" />
    <bond atomRefs2="a26 a27" order="2">
      <bondStereo>C</bondStereo>
    </bond>
    <bond atomRefs2="a22 a27" order="1" />
  </bondArray>
</molecule>
</cml>
